# Supplementary material for: Transcriptomic response of female adult moths to host and non-host plants in two closely related species
Source: BMC Evol Biol. 2018 Sep 20;18:145. doi: 10.1186/s12862-018-1257-3 (PMC6148789; doi:10.1186/s12862-018-1257-3)
Supplement: Supplementary file 2 — Table S1. Details on sequencing reads and contaminants per library. Table S2. Top hit species after BLAST analysis, for the ECB-ref transcripts (sheet 1) and ABB-ref transcripts (sheet 2). Table S3. Read mapping against ABB-ref transcripts for ABB and ECB samples. Table S4. Sequencing characteristics of the RNA pools. Table S5. Detailed information for DE genes homologous with virus (A) and retrovirus-like transposon sequences (B). Table S6. Detailed information for genes DE between ECB and ABB species. Table S7. Fisher’s test of enrichment in GO term categories between the DE transcripts (test set) and the whole transcriptome (reference set). Table S8. Detailed information for genes DE between experimental environments (maize, choice, mugwort). Table S9. Detailed information for genes involved in ECB-pref, ECB-avoid and ABB-pref. Table S10. Detailed information for genes specific to ABB-pref, ECB-pref and ECB-avoid contrasts in HT and ABDO tissues. Table S11. Published chemosensory Ostrinia spp. genes. Table S12. Detailed information for DE chemosensory genes. [file 12862_2018_1257_MOESM2_ESM.xlsx]

## Sheet: Table S1
Table S1. Details on sequencing reads and contaminants per library. Raw read number and percentage of bacterial and ribosomal contaminants are given per library.
Tissues	Species	Host plant	Replicate	Raw reads	# reads after filtering (% of filtered reads)	% ribosomal contamination	% bacterial contamination
ABDO	O.nubilalis	choice	1	47295698	38212570 (19.2)	5.23	3.9
			2	42713627	35569344 (16.73)	14.38	12.79
		maize	1	31767773	20712960 (34.8)	10.42	8.18
			2	44774647	37415895 (16.44)	11.76	9.34
		mugwort	1	52617477	39021813 (25.84)	6.12	5.55
			2	49964991	40010703 (19.92)	12.53	8.72
	O.scapulalis	choice	1	36184488	23260463 (35.72)	6.22	4.62
			2	34188564	22135708 (35.25)	4.23	3.24
		maize	1	47336061	39431505 (16.7)	10.82	8.15
			2	57561274	45619194 (20.75)	6.23	5.52
		mugwort	1	56564826	46541901 (17.72)	11.13	8.37
			2	148832729	94880701 (36.25)	10.63	4.85
HT	O.nubilalis	choice	1	44174218	36695172 (16.93)	11.95	10.33
			2	40476494	31225996 (22.85)	12.96	6.34
		maize	1	50733693	41748972 (17.71)	16.69	9.23
			2	80769861	62169253 (23.03)	10.94	7.14
		mugwort	1	50427809	42262206 (16.19)	6.13	4.7
			2	46168362	37825814 (18.07)	7.95	6.5
	O.scapulalis	choice	1	42437230	34984971 (17.56)	6.72	6.08
			2	47097165	38836458 (17.54)	18.16	9.25
		maize	1	47544961	37713576 (20.68)	10.76	7.84
			2	43001786	35570814 (17.28)	16.86	13.68
		mugwort	1	45231783	35363974 (21.82)	7.67	6.48
			2	52800916	43691039 (17.25)	15.87	7.67

## Sheet: Table S2 ECB-ref
Table S2. Top hit species after BLAST analysis. ECB-ref transcripts.
Species	#BLAST Top-Hits	Higher level taxonomy		Higher level taxonomy	#BLAST Top-Hits	%
Amyelois transitella	2194	Lepidoptera		Lepidoptera	5759	0.97478
Bombyx mori	682	Lepidoptera		Hymenoptera	53	0.00897089
Papilio machaon	541	Lepidoptera		Virus	14	0.00236967
Papilio xuthus	523	Lepidoptera		Diptera	10	0.00169262
Danaus plexippus	418	Lepidoptera		Coleoptera	9	0.00152336
Papilio polytes	383	Lepidoptera		Homoptera	9	0.00152336
Plutella xylostella	334	Lepidoptera		Enterobacteria	8	0.0013541
Operophtera brumata	313	Lepidoptera		arachnea	6	0.00101557
Ostrinia furnacalis	67	Lepidoptera		mammalia	5	0.00084631
Manduca sexta	36	Lepidoptera		fungi	4	0.000677048
Cnaphalocrocis medinalis	35	Lepidoptera		Hemiptera	4	0.000677048
Chilo suppressalis	34	Lepidoptera		bacteria	3	0.000507786
Helicoverpa armigera	32	Lepidoptera		Plant	3	0.000507786
Spodoptera frugiperda	23	Lepidoptera		Proteobacteria	3	0.000507786
Ostrinia nubilalis	21	Lepidoptera		Blattodea	2	0.000338524
Spodoptera litura	13	Lepidoptera		fish	2	0.000338524
Galleria mellonella	11	Lepidoptera		Isoptera	2	0.000338524
Lasius niger	11	Hymenoptera		Nematode	2	0.000338524
Acyrthosiphon pisum	9	Homoptera		Ostreoida	2	0.000338524
Tribolium castaneum	8	Coleoptera		Rhynchobdellida	2	0.000338524
Agrotis segetum	6	Lepidoptera		Ciliate	1	0.000169262
Escherichia coli	6	Enterobacteria		Crustacea	1	0.000169262
Vollenhovia emeryi	6	Hymenoptera		Hydrozoa	1	0.000169262
Antheraea pernyi	5	Lepidoptera		Brachiopode	1	0.000169262
Biston betularia	5	Lepidoptera		Mammalian virus	1	0.000169262
Euphydryas aurinia	5	Lepidoptera		Plasmodium	1	0.000169262
Loxostege sticticalis	5	Lepidoptera
Antheraea yamamai	4	Lepidoptera
Conogethes punctiferalis	4	Lepidoptera
Cydia pomonella	4	Lepidoptera
Cyphomyrmex costatus	4	Hymenoptera
Heliconius erato	4	Lepidoptera
Heliconius melpomene	4	Lepidoptera
Omphisa fuscidentalis	4	Lepidoptera
Operophtera brumata cypoVirus 19	4	Virus
Spodoptera exigua	4	Lepidoptera
Bombyx mandarina	3	Lepidoptera
Diaphorina citri	3	Hemiptera
Helicoverpa zea	3	Lepidoptera
Heliothis virescens	3	Lepidoptera
Stegodyphus mimosarum	3	arachnea
Thaumetopoea pityocampa cypoVirus 5	3	Virus
Aedes albopictus	2	Diptera
Agrotis ipsilon	2	Lepidoptera
Antheraea mylitta	2	Lepidoptera
Apis florea	2	Hymenoptera
Cerapachys biroi	2	Hymenoptera
Crassostrea gigas	2	Ostreoida
Drosophila simulans	2	Diptera
Dufourea novaeangliae	2	Hymenoptera
Helobdella robusta	2	Rhynchobdellida
Lonomia obliqua	2	Lepidoptera
Microplitis demolitor	2	Hymenoptera
Mythimna separata	2	Lepidoptera
Oryctes borbonicus	2	Blattodea
Ostrinia scapulalis	2	Lepidoptera
Picea sitchensis	2	Plant
Piscirickettsia salmonis LF-89 = ATCC VR-1361	2	Proteobacteria
Plodia interpunctella	2	Lepidoptera
Spodoptera littoralis	2	Lepidoptera
Wasmannia auropunctata	2	Hymenoptera
Wuhan Mosquito Virus 1	2	Virus
Zootermopsis nevadensis	2	Isoptera
Abraxas sylvata	1	Lepidoptera
Acromyrmex echinatior	1	Hymenoptera
Aedes aegypti	1	Diptera
Anopheles darlingi	1	Diptera
Anopheles gambiae str. PEST	1	Diptera
Apis dorsata	1	Hymenoptera
Bactrocera cucurbitae	1	Diptera
Callimorpha dominula	1	Lepidoptera
Cephus cinctus	1	Hymenoptera
Choristoneura parallela	1	Lepidoptera
Cimex lectularius	1	Hemiptera
Condylura cristata	1	mammalia
Cricetulus griseus	1	mammalia
Cupiennius salei	1	arachnea
Dendroctonus ponderosae	1	Coleoptera
Diadegma semiclausum ichnoVirus	1	Virus
Diatraea saccharalis	1	Lepidoptera
Dinoponera quadriceps	1	Hymenoptera
Drosophila erecta	1	Diptera
Erinaceus europaeus	1	mammalia
Escherichia coli DORA_A_5_14_21	1	Enterobacteria
Escherichia coli MS 200-1	1	Enterobacteria
Fopius arisanus	1	Hymenoptera
Fundulus heteroclitus	1	fish
Glycine max	1	Plant
Glyptapanteles flavicoxis	1	Hymenoptera
Harpegnathos saltator	1	Hymenoptera
Heliconius melpomene cythera	1	Lepidoptera
Helicoverpa armigera NPV strain Australia	1	Lepidoptera
Heliothis armigera cypoVirus 14	1	Lepidoptera
Heliothis subflexa	1	Lepidoptera
Heliothis virescens, antennae, Peptide, 381 aa	1	Lepidoptera
Herbaspirillum sp. RV1423	1	bacteria
Homo sapiens	1	mammalia
Hyaloperonospora arabidopsidis Emoy2	1	fungi
Hydra vulgaris	1	Hydrozoa
Hyphantria cunea	1	Lepidoptera
Jaculus jaculus	1	mammalia
Laccaria amethystina LaAM-08-1	1	fungi
Lambdina fiscellaria nucleopolyhedroVirus	1	Virus
Brachiopode anatina	1	Brachiopode
Mamestra brassicae	1	Lepidoptera
Melipona quadrifasciata	1	Hymenoptera
Melitaea cinxia	1	Lepidoptera
Moloney murine leukemia Virus	1	Mammalian virus
Monomorium pharaonis	1	Hymenoptera
Musca domestica	1	Diptera
Nasonia giraulti	1	Hymenoptera
Nasonia longicornis	1	Hymenoptera
Nasonia sp. RR-2008	1	Hymenoptera
Nasonia vitripennis	1	Hymenoptera
Neisseria meningitidis	1	bacteria
Neodiprion lecontei	1	Hymenoptera
Nephila pilipes	1	arachnea
Nosema ceranae	1	fungi
Orgyia pseudotsugata cypoVirus 5	1	Virus
Orussus abietinus	1	Hymenoptera
Ostrinia kurentzovi	1	Lepidoptera
Ostrinia orientalis	1	Lepidoptera
Ostrinia penitalis	1	Lepidoptera
Pachliopta aristolochiae	1	Lepidoptera
Pararge aegeria	1	Lepidoptera
Parasteatoda tepidariorum	1	arachnea
Parvimonas sp. KA00067	1	bacteria
Phlebia radiata	1	fungi
Piscirickettsia salmonis	1	Proteobacteria
Plasmodium knowlesi strain H	1	Plasmodium
Polistes dominula	1	Hymenoptera
Portunus pelagicus	1	Crustacea
Prismosticta fenestrata	1	Lepidoptera
Pseudaletia unipuncta granuloVirus	1	Virus
Samia cynthia walkeri	1	Lepidoptera
Sesamia calamistis	1	Lepidoptera
Sesamia inferens	1	Lepidoptera
Stylonychia lemnae	1	Ciliate
Takifugu rubripes	1	fish
Trachymyrmex cornetzi	1	Hymenoptera
Trachymyrmex septentrionalis	1	Hymenoptera
Trachymyrmex zeteki	1	Hymenoptera
Trichinella papuae	1	Nematode
Trichinella spiralis	1	Nematode
Trichogramma pretiosum	1	Hymenoptera
Trichomalopsis dubius	1	Hymenoptera
Trichomalopsis sarcophagae	1	Hymenoptera
Trichoplusia ni	1	Lepidoptera
uncultured Virus	1	Virus

## Sheet: Table S2 ABB-ref
Table S2. Top hit species after BLAST analysis. ABB-ref transcripts.
Species	#BLAST Top-Hits	higher level taxonomy		higher level taxonomy	#BLAST Top-Hits	%
Amyelois transitella	2355	Lepidoptera		Lepidoptera	6327	0.969507
Bombyx mori	786	Lepidoptera		Hymenoptera	89	0.0136378
Papilio xuthus	598	Lepidoptera		Diptera	17	0.00260496
Papilio machaon	574	Lepidoptera		Coleoptera	12	0.0018388
Danaus plexippus	455	Lepidoptera		Enterobacteria	11	0.00168557
Papilio polytes	426	Lepidoptera		arachnea	8	0.00122587
Plutella xylostella	377	Lepidoptera		fish	8	0.00122587
Operophtera brumata	318	Lepidoptera		Plant	8	0.00122587
Ostrinia furnacalis	67	Lepidoptera		Hemiptera	7	0.00107263
Chilo suppressalis	42	Lepidoptera		Homoptera	5	0.000766166
Helicoverpa armigera	38	Lepidoptera		mammalia	4	0.000612933
Cnaphalocrocis medinalis	34	Lepidoptera		Proteobacteria	3	0.0004597
Manduca sexta	32	Lepidoptera		bacteria	2	0.000306466
Ostrinia nubilalis	25	Lepidoptera		Blattodea	2	0.000306466
Spodoptera frugiperda	22	Lepidoptera		Crustacea	2	0.000306466
Galleria mellonella	13	Lepidoptera		Fungus	2	0.000306466
Lasius niger	12	Hymenoptera		Nematode	2	0.000306466
Spodoptera litura	12	Lepidoptera		Orthoptera	2	0.000306466
Tribolium castaneum	11	Coleoptera		Rhynchobdellida	2	0.000306466
Escherichia coli	9	Enterobacteria		Virus	2	0.000306466
Biston betularia	9	Lepidoptera		Ciliate	1	0.000153233
Agrotis segetum	8	Lepidoptera		Decapode	1	0.000153233
Vollenhovia emeryi	7	Hymenoptera		Hexapoda	1	0.000153233
Spodoptera littoralis	7	Lepidoptera		Hydrozoa	1	0.000153233
Microplitis demolitor	6	Hymenoptera		Isoptera	1	0.000153233
Euphydryas aurinia	6	Lepidoptera		Mammalian virus	1	0.000153233
Acyrthosiphon pisum	5	Homoptera		Mollusc	1	0.000153233
Camponotus floridanus	5	Hymenoptera		Plasmodium	1	0.000153233
Solenopsis invicta	5	Hymenoptera		Schistosoma	1	0.000153233
Omphisa fuscidentalis	5	Lepidoptera		Echinoidea	1	0.000153233
Stegodyphus mimosarum	4	arachnea		Annelidae	1	0.000153233
Antheraea pernyi	4	Lepidoptera
Bombyx mandarina	4	Lepidoptera
Conogethes punctiferalis	4	Lepidoptera
Heliconius melpomene	4	Lepidoptera
Loxostege sticticalis	4	Lepidoptera
Spodoptera exigua	4	Lepidoptera
Parasteatoda tepidariorum	3	arachnea
Aedes albopictus	3	Diptera
Megachile rotundata	3	Hymenoptera
Bombus terrestris	3	Hymenoptera
Dufourea novaeangliae	3	Hymenoptera
Monomorium pharaonis	3	Hymenoptera
Heliconius erato	3	Lepidoptera
Heliconius melpomene cythera	3	Lepidoptera
Heliothis virescens	3	Lepidoptera
Lonomia obliqua	3	Lepidoptera
Papilio dardanus	3	Lepidoptera
Piscirickettsia salmonis LF-89 = ATCC VR-1361	3	Proteobacteria
Oryctes borbonicus	2	Blattodea
Portunus pelagicus	2	Crustacea
Aedes aegypti	2	Diptera
Anopheles darlingi	2	Diptera
Musca domestica	2	Diptera
Austrofundulus limnaeus	2	fish
Halyomorpha halys	2	Hemiptera
Diaphorina citri	2	Hemiptera
Copidosoma floridanum	2	Hymenoptera
Acromyrmex echinatior	2	Hymenoptera
Apis florea	2	Hymenoptera
Cerapachys biroi	2	Hymenoptera
Cyphomyrmex costatus	2	Hymenoptera
Harpegnathos saltator	2	Hymenoptera
Nasonia vitripennis	2	Hymenoptera
Trachymyrmex cornetzi	2	Hymenoptera
Trachymyrmex septentrionalis	2	Hymenoptera
Trachymyrmex zeteki	2	Hymenoptera
Wasmannia auropunctata	2	Hymenoptera
Agrotis ipsilon	2	Lepidoptera
Cydia pomonella	2	Lepidoptera
Helicoverpa zea	2	Lepidoptera
Mythimna separata	2	Lepidoptera
Ostrinia scapulalis	2	Lepidoptera
Plodia interpunctella	2	Lepidoptera
Mus musculus	2	mammalia
Populus euphratica	2	Plant
Helobdella robusta	2	Rhynchobdellida
Cupiennius salei	1	arachnea
Neisseria meningitidis	1	bacteria
Parvimonas sp. KA00067	1	bacteria
Stylonychia lemnae	1	Ciliate
Dendroctonus ponderosae	1	Coleoptera
Limulus polyphemus	1	Decapode
Bactrocera tryoni	1	Diptera
Lucilia cuprina	1	Diptera
Anopheles gambiae str. PEST	1	Diptera
Culex quinquefasciatus	1	Diptera
Drosophila busckii	1	Diptera
Drosophila buzzatii	1	Diptera
Drosophila melanogaster	1	Diptera
Drosophila simulans	1	Diptera
Escherichia coli DORA_A_5_14_21	1	Enterobacteria
Escherichia coli MS 200-1	1	Enterobacteria
Haplochromis burtoni	1	fish
Latimeria chalumnae	1	fish
Nothobranchius furzeri	1	fish
Danio rerio	1	fish
Fundulus heteroclitus	1	fish
Takifugu rubripes	1	fish
Puccinia striiformis f. sp. tritici PST-78	1	Fungus
Pyronema omphalodes CBS 100304	1	Fungus
Diuraphis noxia	1	Hemiptera
Aphis gossypii	1	Hemiptera
Cimex lectularius	1	Hemiptera
Pediculus humanus corporis	1	Hexapoda
Hydra vulgaris	1	Hydrozoa
Athalia rosae	1	Hymenoptera
Coptotermes formosanus	1	Hymenoptera
Linepithema humile	1	Hymenoptera
Pogonomyrmex barbatus	1	Hymenoptera
Diachasma alloeum	1	Hymenoptera
Apis dorsata	1	Hymenoptera
Bombus impatiens	1	Hymenoptera
Cephus cinctus	1	Hymenoptera
Dinoponera quadriceps	1	Hymenoptera
Glyptapanteles flavicoxis	1	Hymenoptera
Nasonia giraulti	1	Hymenoptera
Nasonia longicornis	1	Hymenoptera
Nasonia sp. RR-2008	1	Hymenoptera
Neodiprion lecontei	1	Hymenoptera
Orussus abietinus	1	Hymenoptera
Polistes canadensis	1	Hymenoptera
Polistes dominula	1	Hymenoptera
Trichogramma pretiosum	1	Hymenoptera
Trichomalopsis dubius	1	Hymenoptera
Trichomalopsis sarcophagae	1	Hymenoptera
Zootermopsis nevadensis	1	Isoptera
Ephestia kuehniella	1	Lepidoptera
Grapholita molesta	1	Lepidoptera
Hemaris thysbe	1	Lepidoptera
Junonia coenia	1	Lepidoptera
Laparus doris	1	Lepidoptera
Laparus doris delila	1	Lepidoptera
Laparus doris doris	1	Lepidoptera
Leguminivora glycinivorella	1	Lepidoptera
Oeneis sculda	1	Lepidoptera
Scoliopteryx libatrix	1	Lepidoptera
Antheraea mylitta	1	Lepidoptera
Antheraea yamamai	1	Lepidoptera
Autographa californica nucleopolyhedroVirus	1	Lepidoptera
Callimorpha dominula	1	Lepidoptera
Choristoneura biennis entomopoxVirus 'L'	1	Lepidoptera
Choristoneura fumiferana	1	Lepidoptera
Choristoneura parallela	1	Lepidoptera
Heliconius besckei	1	Lepidoptera
Heliconius charithonia	1	Lepidoptera
Heliconius cydno alithea	1	Lepidoptera
Heliconius cydno cordula	1	Lepidoptera
Heliconius demeter eratosignis	1	Lepidoptera
Heliconius elevatus	1	Lepidoptera
Heliconius erato chestertonii	1	Lepidoptera
Heliconius erato emma	1	Lepidoptera
Heliconius erato erato	1	Lepidoptera
Heliconius erato favorinus	1	Lepidoptera
Heliconius erato hydara	1	Lepidoptera
Heliconius erato lativitta	1	Lepidoptera
Heliconius erato notabilis	1	Lepidoptera
Heliconius erato petiverana	1	Lepidoptera
Heliconius ethilla	1	Lepidoptera
Heliconius hecale	1	Lepidoptera
Heliconius hecuba	1	Lepidoptera
Heliconius hermathena	1	Lepidoptera
Heliconius heurippa	1	Lepidoptera
Heliconius hierax	1	Lepidoptera
Heliconius melpomene amandus	1	Lepidoptera
Heliconius melpomene malleti	1	Lepidoptera
Heliconius melpomene melpomene	1	Lepidoptera
Heliconius melpomene meriana	1	Lepidoptera
Heliconius melpomene plesseni	1	Lepidoptera
Heliconius melpomene rosina	1	Lepidoptera
Heliconius melpomene vulcanus	1	Lepidoptera
Heliconius pachinus	1	Lepidoptera
Heliconius pardalinus butleri	1	Lepidoptera
Heliconius pardalinus sergestus	1	Lepidoptera
Heliconius pardalinus ssp. n. KMK-2015	1	Lepidoptera
Heliconius sapho sapho	1	Lepidoptera
Heliconius sara	1	Lepidoptera
Heliconius telesiphe	1	Lepidoptera
Heliconius timareta	1	Lepidoptera
Heliconius timareta thelxinoe	1	Lepidoptera
Heliconius timareta timareta	1	Lepidoptera
Heliconius xanthocles	1	Lepidoptera
Helicoverpa armigera nucleopolyhedroVirus	1	Lepidoptera
Heliothis subflexa	1	Lepidoptera
Lymantria dispar	1	Lepidoptera
Mamestra brassicae	1	Lepidoptera
Ostrinia kurentzovi	1	Lepidoptera
Ostrinia orientalis	1	Lepidoptera
Ostrinia penitalis	1	Lepidoptera
Pachliopta aristolochiae	1	Lepidoptera
Pararge aegeria	1	Lepidoptera
Sesamia calamistis	1	Lepidoptera
Sesamia inferens	1	Lepidoptera
Trichoplusia ni	1	Lepidoptera
Cricetulus griseus	1	mammalia
Homo sapiens	1	mammalia
Moloney murine leukemia Virus	1	Mammalian virus
Haliotis discus discus	1	Mollusc
Trichinella papuae	1	Nematode
Trichinella spiralis	1	Nematode
Locusta migratoria manilensis	1	Orthoptera
Schistocerca gregaria flaviventris	1	Orthoptera
Pyrus x bretschneideri	1	Plant
Cajanus cajan	1	Plant
Glycine max	1	Plant
Medicago truncatula	1	Plant
Picea sitchensis	1	Plant
Pieris rapae	1	Plant
Plasmodium knowlesi strain H	1	Plasmodium
Schistosoma japonicum	1	Schistosoma
Hemicentrotus pulcherrimus	1	Echinoidea
Diadegma semiclausum ichnoVirus	1	Virus
Operophtera brumata cypoVirus 19	1	Virus
Trichuris suis	1	Annelidae

## Sheet: Table S3
Table S3. Read mapping against ABB-ref transcripts for ABB and ECB samples. Transcripts are ordered by increasing mapping in ECB samples. Transcripts with high mapping in ABB samples and very low mapping in ECB samples are highlighted.
ABB-ref transcript ID	ABB_Choice_rep1_Abdo	ABB_Choice_rep1_TT	ABB_Choice_rep2_Abdo	ABB_Choice_rep2_TT	ABB_Maize_rep1_Abdo	ABB_Maize_rep1_TT	ABB_Maize_rep2_Abdo	ABB_Maize_rep2_TT	ABB_Mugwort_rep1_Abdo	ABB_Mugwort_rep1_TT	ABB_Mugwort_rep2_Abdo	ABB_Mugwort_rep2_TT	total_ABB_filtered_and_normalized_counts	ECB_Choice_rep1_Abdo	ECB_Choice_rep1_TT	ECB_Choice_rep2_Abdo	ECB_Choice_rep2_TT	ECB_Maize_rep1_Abdo	ECB_Maize_rep1_TT	ECB_Maize_rep2_Abdo	ECB_Maize_rep2_TT	ECB_Mugwort_rep1_Abdo	ECB_Mugwort_rep1_TT	ECB_Mugwort_rep2_Abdo	ECB_Mugwort_rep2_TT	total_ECB_filtered_and_normalized_counts	difference ABB - ECB	ContigLength	nrID	nrDef	nrEval	nrMatchLen	Uniprotmatch	X._identity	evalue	ID	Description	KEGG	GO	GOBP	GOMF	GOCC	Keywords
isotig07197	385.417	354.92	114.209	429.917	327.138	336.148	603.98	658.74	546.762	571.597	201.621	1130.97	5661.42	0.903957	1.11729	1.20273	0.0324735	1.71326	0.0260054	5.38394	3.8396	0	7.97055	4.73119	1.1055	28.0265	5633.39	1000	gi|913308343|ref|XP_013184704.1|	PREDICTED: uncharacterized protein LOC106130412 [Amyelois transitella]	7.49894e-52	322	H9JF31	51.49	3e-23	H9JF31_BOMMO	Uncharacterized protein {ECO:0000313|EnsemblMetazoa:BGIBMGA008128-TA}	No_KEGG	No_GOcodes	No_GOBP	No_GOMF	No_GOCC	Coiled coil {ECO:0000256|SAM:Coils};Complete proteome {ECO:0000313|Proteomes:UP000005204};Reference proteome {ECO:0000313|Proteomes:UP000005204};Signal {ECO:0000256|SAM:SignalP}.;
isotig09107	42.7522	101.526	48.2864	71.0246	79.0334	166.415	50.8936	86.8111	65.3337	96.8649	110.045	99.4875	1018.47	7.24976	6.73751	13.2668	17.7366	3.37069	17.6394	6.51691	5.60301	0.774605	7.96972	7.58258	0.0218807	94.4694	924.005	800	No_sig_nr_hit	No_sig_nr_hit	No_sig_nr_hit	No_sig_nr_hit	No_Uniprotmatch	No_%_identity	No_evalue	No_ID	No_Description	No_KEGG	No_GOcode	No_GOBP	No_GOMF	No_GOCC	No_keywords
isotig07058	301.272	431.929	494.14	317.695	227.096	393.049	631.016	310.508	102.662	326.784	637.36	386.426	4559.94	6.34567	21.1049	2.49772	3.91712	9.59554	19.8915	1.11894	18.4711	6.63128	7.96654	2.81022	35.5103	135.861	4424.08	1023	No_sig_nr_hit	No_sig_nr_hit	No_sig_nr_hit	No_sig_nr_hit	No_Uniprotmatch	No_%_identity	No_evalue	No_ID	No_Description	No_KEGG	No_GOcode	No_GOBP	No_GOMF	No_GOCC	No_keywords
isotig10864	149.385	131.688	75.3503	67.2368	85.0359	64.45	47.9883	127.297	152.128	53.2348	36.5186	24.1073	1014.42	11.7952	22.332	31.2921	10.2807	34.4861	36.484	6.53643	6.16907	0.769985	4.97917	7.56377	10.7568	183.445	830.976	600	gi|557779895|ref|XP_005189572.1|	PREDICTED: uncharacterized protein LOC101890727, partial [Musca domestica]	2.26906e-71	134	Q96DM1	25.79	3e-11	PGBD4_HUMAN	PiggyBac transposable element-derived protein 4	hsa:161779	No_GOcodes	No_GOBP	No_GOMF	No_GOCC	Complete proteome;Reference proteome.;
isotig11145	74.7564	100.453	75.3404	126.487	52.0221	213.715	212.688	464.709	181.623	520.512	76.0143	1875.5	3973.82	9.06876	23.4053	1.29582	21.5575	14.3763	37.5955	7.61909	28.5568	3.27444	16.9326	6.59675	19.3908	189.67	3784.15	600	gi|307173691|gb|EFN64517.1|	General transcription factor II-I repeat domain-containing protein 2A, partial [Camponotus floridanus]	1.97479e-30	131	Q6EKJ0	44.71	1e-09	GTD2B_HUMAN	General transcription factor II-I repeat domain-containing protein 2B	hsa:389524	GO:0005737 \\ GO:0005654 \\ GO:0003677 \\ GO:0000981 \\ GO:0007275 \\ GO:0006351 \\	multicellular organism development (GO:0007275);transcription, DNA-templated (GO:0006351);	DNA binding (GO:0003677);RNA polymerase II transcription factor activity, sequence-specific DNA binding (GO:0000981);	cytoplasm (GO:0005737);nucleoplasm (GO:0005654);	3D-structure;Alternative splicing;Complete proteome;DNA-binding;Nucleus;Reference proteome;Repeat;Transcription;Transcription regulation;Williams-Beuren syndrome.;
isotig10182	304.819	160.767	504.707	436.396	103.044	238.427	658.008	487.953	168.904	267.178	306.601	475.421	4112.22	10.8921	5.63228	18.0852	24.0849	3.41717	2.2616	138.55	69.1086	0	0.995659	1.90091	1.08352	276.012	3836.21	700	gi|914576776|gb|KOB78596.1|	putative WD repeat domain 34 [Operophtera brumata]	7.50176e-85	232	A0A0L7LTN1	58.62	5e-85	A0A0L7LTN1_9NEOP	Putative WD repeat domain 34 {ECO:0000313|EMBL:KOB78596.1}	No_KEGG	No_GOcodes	No_GOBP	No_GOMF	No_GOCC	Complete proteome {ECO:0000313|Proteomes:UP000037510};Reference proteome {ECO:0000313|Proteomes:UP000037510}.;
isotig09609	58.1513	75.9	50.6428	103.224	16.007	82.7008	158.224	109.78	44.9525	52.172	69.1298	107.847	928.732	10.8804	36.8018	9.73528	27.9698	19.0788	49.7507	15.193	17.6371	16.673	42.8283	22.6679	29.1373	298.353	630.378	700	gi|914566840|gb|KOB71318.1|	Vacuolar protein sorting-associated protein 13C [Operophtera brumata]	6.2802e-81	231	A0A0L7L764	54.98	4e-81	A0A0L7L764_9NEOP	Vacuolar protein sorting-associated protein 13C {ECO:0000313|EMBL:KOB71318.1}	No_KEGG	No_GOcodes	No_GOBP	No_GOMF	No_GOCC	Complete proteome {ECO:0000313|Proteomes:UP000037510};Reference proteome {ECO:0000313|Proteomes:UP000037510}.;
isotig09862	53.4354	101.57	65.9401	162.555	33.0141	184.655	85.9293	66.5209	45.7817	130.922	75.8247	210.464	1216.61	18.1642	36.8328	8.53958	43.1795	25.281	38.711	8.70212	24.0432	7.45302	20.9148	20.779	49.5787	302.179	914.433	700	gi|913307476|ref|XP_013184225.1|	PREDICTED: RNA-directed DNA polymerase from mobile element jockey-like [Amyelois transitella]	7.0805e-57	233	A0A0A9WLJ4	32.30	3e-36	A0A0A9WLJ4_LYGHE	Putative RNA-directed DNA polymerase from transposon BS {ECO:0000313|EMBL:JAG08301.1}	No_KEGG	GO:0016021 \\ GO:0003964 \\	No_GOBP	RNA-directed DNA polymerase activity (GO:0003964);	integral component of membrane (GO:0016021);	Membrane {ECO:0000256|SAM:Phobius};Nucleotidyltransferase {ECO:0000313|EMBL:JAG08301.1};RNA-directed DNA polymerase {ECO:0000313|EMBL:JAG08301.1};Transferase {ECO:0000313|EMBL:JAG08301.1};Transmembrane {ECO:0000256|SAM:Phobius};Transmembrane helix {ECO:0000256|SAM:Phobius}.;
isotig10028	210.968	98.2339	96.5077	25.9654	918.386	236.277	106.236	109.97	655.566	306.56	231.655	170.716	3167.04	38.2056	4.5226	74.6047	9.03699	31.6347	7.80067	78.9919	16.3284	4.95238	5.97438	18.9155	19.3969	310.365	2856.68	700	gi|913322570|ref|XP_013192510.1|	PREDICTED: uncharacterized protein LOC106136491 [Amyelois transitella]	6.04683e-77	175	S4PWG7	68.75	1e-73	S4PWG7_9NEOP	Uncharacterized protein {ECO:0000313|EMBL:JAA85742.1}	No_KEGG	GO:0003676 \\ GO:0015074 \\	DNA integration (GO:0015074);	nucleic acid binding (GO:0003676);	No_GOCC	No_keywords
isotig10984	16.6776	37.9519	25.9312	61.8365	11.0048	38.6601	38.6114	50.0682	6.72371	47.8484	16.6507	19.9051	371.87	7.23501	51.2807	4.92317	33.049	6.58244	51.9864	10.8691	51.4845	10.8035	37.848	16.0461	43.1312	325.239	46.6306	600	gi|943952976|ref|XP_014359364.1|	PREDICTED: protein toll-like [Papilio machaon] >gi|930674011|gb|KPJ14417.1| Protein toll [Papilio machaon]	3.23605e-126	200	Q80ZD9	26.15	3e-10	AMGO2_MOUSE	Amphoterin-induced protein 2	mmu:105827	GO:0016021 \\ GO:0005634 \\ GO:0005886 \\ GO:0007155 \\ GO:0007157 \\ GO:0007156 \\ GO:0043066 \\ GO:0043069 \\ GO:0051965 \\	cell adhesion (GO:0007155);heterophilic cell-cell adhesion via plasma membrane cell adhesion molecules (GO:0007157);homophilic cell adhesion via plasma membrane adhesion molecules (GO:0007156);negative regulation of apoptotic process (GO:0043066);negative regulation of programmed cell death (GO:0043069);positive regulation of synapse assembly (GO:0051965);	No_GOMF	integral component of membrane (GO:0016021);nucleus (GO:0005634);plasma membrane (GO:0005886);	Cell adhesion;Cell membrane;Complete proteome;Disulfide bond;Glycoprotein;Immunoglobulin domain;Leucine-rich repeat;Membrane;Nucleus;Reference proteome;Repeat;Signal;Transmembrane;Transmembrane helix.;
isotig10917	66.3347	24.5925	43.5378	25.9148	35.0149	60.1278	34.9012	55.5582	8.42646	21.2942	37.095	18.8579	431.655	28.1968	26.8064	28.9521	14.0971	33.1417	27.6926	21.6863	36.1404	25.9074	35.8557	16.0457	32.3671	326.889	104.766	600	gi|914577761|gb|KOB79386.1|	Chitin deacetylase-like 5 [Operophtera brumata]	1.25018e-21	163	A0A0L7LW40	35.58	8e-22	A0A0L7LW40_9NEOP	Chitin deacetylase-like 5 {ECO:0000313|EMBL:KOB79386.1}	No_KEGG	GO:0016810 \\ GO:0005975 \\	carbohydrate metabolic process (GO:0005975);	hydrolase activity, acting on carbon-nitrogen (but not peptide) bonds (GO:0016810);	No_GOCC	Complete proteome {ECO:0000313|Proteomes:UP000037510};Reference proteome {ECO:0000313|Proteomes:UP000037510}.;
isotig11626	49.8829	72.5775	37.7296	238.555	177.074	125.642	32.655	97.6567	155.37	163.919	67.6527	193.728	1412.44	5.41394	21.2523	52.9936	41.9567	26.949	57.5199	10.87	37.3827	7.45984	36.8539	10.3759	18.3496	327.377	1085.07	503	No_sig_nr_hit	No_sig_nr_hit	No_sig_nr_hit	No_sig_nr_hit	No_Uniprotmatch	No_%_identity	No_evalue	No_ID	No_Description	No_KEGG	No_GOcode	No_GOBP	No_GOMF	No_GOCC	No_keywords
isotig09970	22.6166	16.7968	47.1079	164.898	55.0231	37.5923	31.273	25.8577	27.0963	18.1266	62.0847	318.277	826.75	40.9312	33.5187	48.2286	17.9265	64.2835	3.37136	32.5028	27.1768	20.9241	15.9352	16.0583	14.0421	334.899	491.851	700	gi|909553023|ref|XP_013147927.1|	PREDICTED: uncharacterized protein K02A2.6-like [Papilio polytes]	1.72791e-99	232	P10394	36.52	7e-43	POL4_DROME	Retrovirus-related Pol polyprotein from transposon 412	No_KEGG	GO:0004190 \\ GO:0004519 \\ GO:0003676 \\ GO:0003964 \\ GO:0015074 \\	DNA integration (GO:0015074);	aspartic-type endopeptidase activity (GO:0004190);endonuclease activity (GO:0004519);nucleic acid binding (GO:0003676);RNA-directed DNA polymerase activity (GO:0003964);	No_GOCC	Aspartyl protease;Endonuclease;Hydrolase;Nuclease;Nucleotidyltransferase;Protease;RNA-directed DNA polymerase;Transferase;Transposable element.;
isotig11258	24.9951	149.529	43.6101	202.524	14.0061	235.114	35.5716	143.629	14.361	317.14	62.0269	208.387	1450.89	10.8866	24.5437	4.91833	27.9037	30.148	66.3947	11.9547	65.3677	7.45218	22.9068	10.3713	63.576	346.424	1104.47	600	gi|930652881|gb|KPI95220.1|	Transposon Ty3-I Gag-Pol polyprotein [Papilio xuthus]	1.32238e-74	190	P03162	28.00	4e-13	DPOL_DHBV1	Protein P	No_KEGG	GO:0003677 \\ GO:0003887 \\ GO:0046872 \\ GO:0003964 \\ GO:0004523 \\ GO:0006260 \\ GO:0090502 \\	DNA replication (GO:0006260);RNA phosphodiester bond hydrolysis, endonucleolytic (GO:0090502);	DNA binding (GO:0003677);DNA-directed DNA polymerase activity (GO:0003887);metal ion binding (GO:0046872);RNA-directed DNA polymerase activity (GO:0003964);RNA-DNA hybrid ribonuclease activity (GO:0004523);	No_GOCC	Complete proteome;DNA replication;DNA-binding;DNA-directed DNA polymerase;Endonuclease;Hydrolase;Magnesium;Metal-binding;Multifunctional enzyme;Nuclease;Nucleotidyltransferase;RNA-directed DNA polymerase;Transferase.;
isotig09780	2.45564	91.4014	5.96728	55.4534	0.000157842	90.1425	5.69733	70.3286	1.63059	57.4316	7.77899	47.1052	435.393	0	39.013	0.0736292	40.5424	0.207354	54.1738	0.0304587	52.1925	4.10476	96.6134	3.75418	70.105	360.811	74.5822	700	gi|914561409|gb|KOB68163.1|	Small conductance calcium-activated potassium channel protein [Operophtera brumata]	7.42562e-20	55	G6DE33	92.73	2e-21	G6DE33_DANPL	Uncharacterized protein {ECO:0000313|EMBL:EHJ68251.1}	No_KEGG	No_GOcodes	No_GOBP	No_GOMF	No_GOCC	Complete proteome {ECO:0000313|Proteomes:UP000007151};Reference proteome {ECO:0000313|Proteomes:UP000007151}.;
isotig03563	115.058	127.24	69.4811	169.081	75.0317	216.831	34.8519	6.94521	55.976	23.4487	129.646	253.384	1276.97	40.0212	15.6831	73.4398	9.03887	48.8773	35.4462	33.5965	42.4338	29.3304	6.97014	25.5246	11.893	372.255	904.719	347	No_sig_nr_hit	No_sig_nr_hit	No_sig_nr_hit	No_sig_nr_hit	No_Uniprotmatch	No_%_identity	No_evalue	No_ID	No_Description	No_KEGG	No_GOcode	No_GOBP	No_GOMF	No_GOCC	No_keywords
isotig12024	47.5254	281.188	97.7131	185.91	22.0095	178.217	64.0311	107.081	20.3029	155.385	68.9705	173.818	1402.15	11.7854	47.9746	7.33632	48.2587	41.0681	50.9161	8.70567	59.0242	8.28979	57.7702	6.58916	32.3637	380.082	1022.07	111	No_sig_nr_hit	No_sig_nr_hit	No_sig_nr_hit	No_sig_nr_hit	No_Uniprotmatch	No_%_identity	No_evalue	No_ID	No_Description	No_KEGG	No_GOcode	No_GOBP	No_GOMF	No_GOCC	No_keywords
isotig08773	49.8705	79.2534	65.9246	123.854	57.0241	54.7821	86.7434	58.3434	40.7011	88.3388	60.021	90.0547	854.912	23.6162	26.8389	50.6593	59.7554	33.0408	15.5333	21.6779	27.2431	17.5036	46.8119	31.1776	35.6091	389.467	465.444	800	gi|768436167|ref|XP_011559555.1|	PREDICTED: uncharacterized protein LOC105390026 isoform X1 [Plutella xylostella] >gi|768436169|ref|XP_011559556.1| PREDICTED: uncharacterized protein LOC105390026 isoform X2 [Plutella xylostella]	5.84892e-116	266	K7JA41	53.64	4e-78	K7JA41_NASVI	Uncharacterized protein {ECO:0000313|EnsemblMetazoa:NV18262-PA}	No_KEGG	GO:0003676 \\ GO:0015074 \\	DNA integration (GO:0015074);	nucleic acid binding (GO:0003676);	No_GOCC	Complete proteome {ECO:0000313|Proteomes:UP000002358};Reference proteome {ECO:0000313|Proteomes:UP000002358}.;
isotig08473	2.45656	52.3846	5.96578	48.9161	7.00315	37.5718	2.787	62.0242	3.32557	65.9587	7.76908	70.1337	366.296	1.77858	59.123	2.50727	63.4591	20.6738	45.3582	5.45562	45.7407	2.43451	67.7286	0.921798	80.86	396.041	-29.7449	823	No_sig_nr_hit	No_sig_nr_hit	No_sig_nr_hit	No_sig_nr_hit	No_Uniprotmatch	No_%_identity	No_evalue	No_ID	No_Description	No_KEGG	No_GOcode	No_GOBP	No_GOMF	No_GOCC	No_keywords
isotig02365	55.8293	110.539	149.476	531.622	253.107	1763.27	141.928	1463.88	22.8529	122.436	166.144	1002.11	5783.19	40.9669	25.693	20.5531	10.2968	28.5042	50.8923	19.5262	31.6397	46.8345	36.8504	17.9311	70.1034	399.792	5383.4	1400	gi|914557927|gb|KOB66387.1|	Uncharacterized protein OBRU01_21088, partial [Operophtera brumata]	3.79596e-92	335	A0A0L7KSY5	44.18	2e-92	A0A0L7KSY5_9NEOP	Uncharacterized protein {ECO:0000313|EMBL:KOB66387.1}	No_KEGG	No_GOcodes	No_GOBP	No_GOMF	No_GOCC	Complete proteome {ECO:0000313|Proteomes:UP000037510};Reference proteome {ECO:0000313|Proteomes:UP000037510}.;
isotig12022	47.4663	35.7495	69.3914	58.1073	38.0161	32.2428	71.4279	82.5926	49.274	35.1319	45.896	12.5877	577.884	47.3192	23.4839	16.9704	40.7077	33.0947	15.5369	35.734	23.3787	32.5815	31.8703	67.1146	34.5439	402.336	175.548	211	No_sig_nr_hit	No_sig_nr_hit	No_sig_nr_hit	No_sig_nr_hit	No_Uniprotmatch	No_%_identity	No_evalue	No_ID	No_Description	No_KEGG	No_GOcode	No_GOBP	No_GOMF	No_GOCC	No_keywords
isotig08399	17.8804	122.776	33.0286	291.463	5.00231	100.923	23.9183	137.992	29.646	154.311	31.7809	156.014	1104.73	5.41373	60.2659	9.75079	76.1854	1.82832	72.9932	0.0309152	68.6569	4.10419	46.812	9.42443	65.7576	421.223	683.511	854	gi|913298312|ref|XP_013191941.1|	PREDICTED: mucin-5AC-like [Amyelois transitella]	6.40743e-45	140	H9JPJ8	60.27	2e-41	H9JPJ8_BOMMO	Uncharacterized protein {ECO:0000313|EnsemblMetazoa:BGIBMGA011453-TA}	bmor:101736634	No_GOcodes	No_GOBP	No_GOMF	No_GOCC	Complete proteome {ECO:0000313|Proteomes:UP000005204};Reference proteome {ECO:0000313|Proteomes:UP000005204};Signal {ECO:0000256|SAM:SignalP}.;
isotig03429	53.3786	51.3508	57.6525	43.9553	23.0099	74.1046	116.663	82.6911	27.9695	42.584	71.9462	35.6159	680.921	18.1634	34.6092	14.556	41.9244	11.2962	47.5698	24.9312	36.7736	40.1141	63.7432	36.8407	51.7947	422.316	258.605	471	gi|913318662|ref|XP_013190371.1|	PREDICTED: cadherin-87A-like [Amyelois transitella]	2.02088e-29	76	Q9VGG5	58.21	8e-16	CAD87_DROME	Cadherin-87A	dme:Dmel_CG6977	GO:0005887 \\ GO:0005509 \\ GO:0016339 \\ GO:0044331 \\ GO:0007156 \\	calcium-dependent cell-cell adhesion via plasma membrane cell adhesion molecules (GO:0016339);cell-cell adhesion mediated by cadherin (GO:0044331);homophilic cell adhesion via plasma membrane adhesion molecules (GO:0007156);	calcium ion binding (GO:0005509);	integral component of plasma membrane (GO:0005887);	Calcium;Cell adhesion;Cell membrane;Complete proteome;Glycoprotein;Membrane;Metal-binding;Reference proteome;Repeat;Signal;Transmembrane;Transmembrane helix.;
isotig11990	29.7189	65.8456	54.1429	76.1295	29.0124	101.998	32.6733	112.369	12.6634	106.389	5.58815	78.5255	705.056	3.59542	63.5614	3.71671	47.0028	9.74218	64.1809	6.53939	87.7216	13.3111	68.7253	5.64351	49.6146	423.355	281.701	400	gi|943945273|ref|XP_014355902.1|	PREDICTED: teneurin-a isoform X3 [Papilio machaon]	3.28832e-69	123	Q9VYN8	45.60	3e-24	TENA_DROME	Teneurin-a	dme:Dmel_CG42338	GO:0030424 \\ GO:0030054 \\ GO:0048788 \\ GO:0005576 \\ GO:0016021 \\ GO:0031594 \\ GO:0043025 \\ GO:0005886 \\ GO:0048786 \\ GO:0042734 \\ GO:0005578 \\ GO:0003824 \\ GO:0046982 \\ GO:0042803 \\ GO:0007155 \\ GO:0048036 \\ GO:0048790 \\ GO:0007274 \\ GO:0034116 \\ GO:0040017 \\ GO:0001941 \\ GO:0097090 \\ GO:0034110 \\ GO:2000331 \\ GO:0050808 \\ GO:0051124 \\ GO:0016200 \\ GO:0008039 \\ GO:0048…	cell adhesion (GO:0007155);central complex development (GO:0048036);maintenance of presynaptic active zone structure (GO:0048790);neuromuscular synaptic transmission (GO:0007274);positive regulation of heterotypic cell-cell adhesion (GO:0034116);positive regulation of locomotion (GO:0040017);postsynaptic membrane organization (GO:0001941);presynaptic membrane organization (GO:0097090);regulation …	catalytic activity (GO:0003824);protein heterodimerization activity (GO:0046982);protein homodimerization activity (GO:0042803);	axon (GO:0030424);cell junction (GO:0030054);cytoskeleton of presynaptic active zone (GO:0048788);extracellular region (GO:0005576);integral component of membrane (GO:0016021);neuromuscular junction (GO:0031594);neuronal cell body (GO:0043025);plasma membrane (GO:0005886);presynaptic active zone (GO:0048786);presynaptic membrane (GO:0042734);proteinaceous extracellular matrix (GO:0005578);	Alternative splicing;Cell adhesion;Cell junction;Cell membrane;Cell projection;Complete proteome;Disulfide bond;EGF-like domain;Membrane;Neurogenesis;Reference proteome;Repeat;Synapse;Synaptosome;Transmembrane;Transmembrane helix.;
isotig11960	58.1191	42.4394	78.7874	40.1042	9.004	44.0402	111.004	28.5892	11.8171	38.3237	77.4989	23.0545	562.782	25.4564	14.5606	27.7647	38.126	51.9517	34.3358	41.1633	20.7768	66.1215	53.783	25.4949	32.3911	431.926	130.856	400	gi|914572631|gb|KOB75437.1|	putative HEAT repeat containing 6 [Operophtera brumata]	8.32183e-45	105	A0A0L7LJ10	71.43	5e-45	A0A0L7LJ10_9NEOP	Putative HEAT repeat containing 6 {ECO:0000313|EMBL:KOB75437.1}	No_KEGG	No_GOcodes	No_GOBP	No_GOMF	No_GOCC	Complete proteome {ECO:0000313|Proteomes:UP000037510};Reference proteome {ECO:0000313|Proteomes:UP000037510}.;
isotig09160	15.4999	63.5846	9.49707	82.4471	20.0086	136.322	26.8388	73.1949	17.7566	62.814	12.438	216.705	737.107	14.5111	34.6474	32.6321	91.4362	16.0181	42.0685	16.2827	70.5696	9.9636	49.8007	6.58884	49.5979	434.117	302.99	800	No_sig_nr_hit	No_sig_nr_hit	No_sig_nr_hit	No_sig_nr_hit	No_Uniprotmatch	No_%_identity	No_evalue	No_ID	No_Description	No_KEGG	No_GOcode	No_GOBP	No_GOMF	No_GOCC	No_keywords
isotig07220	7.20372	37.9454	13.0184	74.6216	3.00146	77.2948	21.7417	97.3602	2.47755	40.437	21.3132	56.5217	452.937	1.77815	50.1511	0.0742729	36.8072	1.82675	96.2247	5.45588	69.8336	5.77604	71.712	3.75419	94.8849	438.279	14.658	1000	No_sig_nr_hit	No_sig_nr_hit	No_sig_nr_hit	No_sig_nr_hit	No_Uniprotmatch	No_%_identity	No_evalue	No_ID	No_Description	No_KEGG	No_GOcode	No_GOBP	No_GOMF	No_GOCC	No_keywords
isotig10138	11.9445	65.7937	7.14394	66.9943	10.0044	80.502	16.6352	73.0607	27.1146	98.9422	11.8213	57.5949	527.552	4.50482	105.986	9.75285	66.1346	12.8887	46.4992	8.70577	96.0401	4.94179	49.8025	1.86504	32.3505	439.472	88.0795	700	No_sig_nr_hit	No_sig_nr_hit	No_sig_nr_hit	No_sig_nr_hit	No_Uniprotmatch	No_%_identity	No_evalue	No_ID	No_Description	No_KEGG	No_GOcode	No_GOBP	No_GOMF	No_GOCC	No_keywords
isotig03814	68.8599	0.0450882	45218.9	2.69585	46.0192	0.0271598	68.7621	0.129318	106.188	5.35227	152.452	1.06682	45670.5	57.3375	0.0432659	80.6426	0.100609	72.3826	0.0401433	111.481	0	41.8549	0	67.1442	9.7466	440.774	45229.7	2800	gi|943954207|ref|XP_014360029.1|	PREDICTED: WD repeat-containing protein 24 homolog [Papilio machaon]	1.73055e-11	125	No_Uniprotmatch	No_%_identity	No_evalue	No_ID	No_Description	No_KEGG	No_GOcode	No_GOBP	No_GOMF	No_GOCC	No_keywords
isotig07819	3.64463	61.3187	4.78996	63.0889	1.0006	77.2929	6.42551	110.817	1.63031	49.9829	0.332691	49.188	429.512	1.779	64.7309	0.0768427	93.9277	8.1631	46.4889	0.0309472	92.2921	0.7677	84.6624	0	53.924	446.844	-17.3316	900	No_sig_nr_hit	No_sig_nr_hit	No_sig_nr_hit	No_sig_nr_hit	No_Uniprotmatch	No_%_identity	No_evalue	No_ID	No_Description	No_KEGG	No_GOcode	No_GOBP	No_GOMF	No_GOCC	No_keywords
isotig09594	73.6045	190.843	49.4994	309.676	117.049	325.323	39.2087	123.433	35.5852	142.652	59.188	677.474	2143.54	15.434	20.1252	13.3463	46.9229	36.4787	102.905	24.9493	63.3564	15.8287	66.7338	2.80945	39.9141	448.804	1694.73	700	gi|861600250|gb|KMQ83669.1|	pol polyprotein [Lasius niger]	9.21143e-94	231	P23074	29.80	1e-24	POL_SFV1	Pro-Pol polyprotein	vg:6386687	GO:0030430 \\ GO:0042025 \\ GO:0019012 \\ GO:0004190 \\ GO:0003887 \\ GO:0046872 \\ GO:0003723 \\ GO:0003964 \\ GO:0004523 \\ GO:0015074 \\ GO:0006310 \\ GO:0075713 \\ GO:0046718 \\ GO:0075732 \\	DNA integration (GO:0015074);DNA recombination (GO:0006310);establishment of integrated proviral latency (GO:0075713);viral entry into host cell (GO:0046718);viral penetration into host nucleus (GO:0075732);	aspartic-type endopeptidase activity (GO:0004190);DNA-directed DNA polymerase activity (GO:0003887);metal ion binding (GO:0046872);RNA binding (GO:0003723);RNA-directed DNA polymerase activity (GO:0003964);RNA-DNA hybrid ribonuclease activity (GO:0004523);	host cell cytoplasm (GO:0030430);host cell nucleus (GO:0042025);virion (GO:0019012);	3D-structure;Aspartyl protease;Complete proteome;DNA integration;DNA recombination;DNA-directed DNA polymerase;Endonuclease;Host cytoplasm;Host nucleus;Hydrolase;Magnesium;Metal-binding;Multifunctional enzyme;Nuclease;Nucleotidyltransferase;Protease;RNA-binding;RNA-directed DNA polymerase;Transferase;Viral genome integration;Viral penetration into host nucleus;Virion;Virus entry into host cell.;
isotig05840	14.3172	72.5057	11.8496	86.3355	6.00273	61.1882	40.046	52.8141	8.41919	47.883	12.4727	64.8964	478.73	6.32511	53.4936	2.50772	29.2493	22.3474	130.543	16.2879	64.6214	14.1522	36.8513	5.6436	67.9091	449.932	28.7984	1300	gi|914577078|gb|KOB78851.1|	Uncharacterized protein OBRU01_01363 [Operophtera brumata]	0	275	A0A0L7LUF1	85.45	0.0	A0A0L7LUF1_9NEOP	Uncharacterized protein {ECO:0000313|EMBL:KOB78851.1}	No_KEGG	GO:0005634 \\ GO:0005509 \\ GO:0003700 \\ GO:0008270 \\	No_GOBP	calcium ion binding (GO:0005509);transcription factor activity, sequence-specific DNA binding (GO:0003700);zinc ion binding (GO:0008270);	nucleus (GO:0005634);	Calcium {ECO:0000256|SAAS:SAAS00564662};Complete proteome {ECO:0000313|Proteomes:UP000037510};Disulfide bond {ECO:0000256|SAAS:SAAS00601599};EGF-like domain {ECO:0000256|RuleBase:RU000459,;ECO:0000256|SAAS:SAAS00438935};Reference proteome {ECO:0000313|Proteomes:UP000037510};Repeat {ECO:0000256|SAAS:SAAS00594563}.;
isotig10037	0.0683922	54.6337	4.78989	66.9088	7.00315	64.373	0	50.0098	0	43.604	4.96887	46.0466	342.406	13.6028	60.2609	19.3841	53.3971	5.00531	53.1004	0.0307694	71.2811	14.9808	60.7554	6.5883	92.7295	451.116	-108.71	700	No_sig_nr_hit	No_sig_nr_hit	No_sig_nr_hit	No_sig_nr_hit	No_Uniprotmatch	No_%_identity	No_evalue	No_ID	No_Description	No_KEGG	No_GOcode	No_GOBP	No_GOMF	No_GOCC	No_keywords
isotig10618	3.6447	72.4324	3.61223	45.1209	4.00189	74.042	1.33802	64.8756	0.785558	73.3888	3.72074	57.5753	404.538	6.32311	69.1749	0.0765955	73.6481	0.21304	71.9113	1.11843	90.9295	0.767795	70.717	1.86543	72.238	458.983	-54.4453	598	No_sig_nr_hit	No_sig_nr_hit	No_sig_nr_hit	No_sig_nr_hit	No_Uniprotmatch	No_%_identity	No_evalue	No_ID	No_Description	No_KEGG	No_GOcode	No_GOBP	No_GOMF	No_GOCC	No_keywords
isotig10988	2.45504	78.0719	31.8175	69.6319	19.0082	104.111	15.9013	65.0257	5.02259	98.9482	15.5699	86.8979	592.461	5.41373	62.4901	1.29491	78.7036	5.00439	65.2265	3.2885	43.8194	8.28445	67.7272	6.58831	114.295	462.136	130.325	600	gi|913318274|ref|XP_013190157.1|	PREDICTED: chaoptin-like [Amyelois transitella]	2.37522e-86	199	A0A0N1INN9	76.02	4e-77	A0A0N1INN9_PAPMA	Chaoptin {ECO:0000313|EMBL:KPJ08896.1}	No_KEGG	GO:0016021 \\	No_GOBP	No_GOMF	integral component of membrane (GO:0016021);	Leucine-rich repeat {ECO:0000256|SAAS:SAAS00419229};Membrane {ECO:0000256|SAM:Phobius};Repeat {ECO:0000256|SAAS:SAAS00419232};Transmembrane {ECO:0000256|SAM:Phobius};Transmembrane helix {ECO:0000256|SAM:Phobius}.;
isotig11442	0.0692025	84.7318	0.0657359	77.2886	0.000155236	71.8639	0	41.9267	0	96.803	0.338249	78.5159	451.603	0.871249	61.3481	0.0759426	63.4551	0.21013	71.8689	1.11871	55.9282	1.60171	91.6319	0	115.381	463.491	-11.8882	560	No_sig_nr_hit	No_sig_nr_hit	No_sig_nr_hit	No_sig_nr_hit	No_Uniprotmatch	No_%_identity	No_evalue	No_ID	No_Description	No_KEGG	No_GOcode	No_GOBP	No_GOMF	No_GOCC	No_keywords
isotig11175	1.26552	65.769	5.96688	59.2418	0.000156609	74.0347	5.69757	56.7829	1.63176	108.491	0.0352171	59.6809	438.598	1.77864	83.623	1.29525	44.5078	0.212157	75.2122	6.5393	69.9021	2.43525	80.6761	3.75425	98.1241	468.06	-29.4626	600	No_sig_nr_hit	No_sig_nr_hit	No_sig_nr_hit	No_sig_nr_hit	No_Uniprotmatch	No_%_identity	No_evalue	No_ID	No_Description	No_KEGG	No_GOcode	No_GOBP	No_GOMF	No_GOCC	No_keywords
isotig11725	11.9467	51.3347	10.6731	99.1398	4.00189	46.1719	6.42561	95.8294	9.26603	162.782	11.5035	82.7258	591.8	0.871496	85.889	3.71632	63.5382	0.209943	86.216	1.11873	39.9499	0.768367	76.6919	9.42315	101.359	469.752	122.049	500	gi|357615098|gb|EHJ69470.1|	ecdysteroid regulated protein [Danaus plexippus]	2.43942e-25	123	G6DAM2	52.85	2e-25	G6DAM2_DANPL	Ecdysteroid regulated protein {ECO:0000313|EMBL:EHJ69470.1}	No_KEGG	GO:0016021 \\	No_GOBP	No_GOMF	integral component of membrane (GO:0016021);	Complete proteome {ECO:0000313|Proteomes:UP000007151};Membrane {ECO:0000256|SAM:Phobius};Reference proteome {ECO:0000313|Proteomes:UP000007151};Signal {ECO:0000256|SAM:SignalP};Transmembrane {ECO:0000256|SAM:Phobius};Transmembrane helix {ECO:0000256|SAM:Phobius}.;
isotig08740	14.3223	95.9891	31.8482	219.179	3.00145	90.2166	38.492	257.09	16.058	161.74	33.9863	103.668	1065.59	9.05182	64.7318	2.50644	85.0726	0.208992	48.6725	1.1188	68.7801	4.10511	70.7154	6.58831	112.137	473.689	591.901	800	gi|827561068|ref|XP_012551364.1|	PREDICTED: endochitinase A1-like [Bombyx mori]	1.57545e-13	57	H9JPJ8	68.42	1e-13	H9JPJ8_BOMMO	Uncharacterized protein {ECO:0000313|EnsemblMetazoa:BGIBMGA011453-TA}	bmor:101736634	No_GOcodes	No_GOBP	No_GOMF	No_GOCC	Complete proteome {ECO:0000313|Proteomes:UP000005204};Reference proteome {ECO:0000313|Proteomes:UP000005204};Signal {ECO:0000256|SAM:SignalP}.;
isotig11428	85.408	126.091	67.1089	74.9452	67.0284	108.461	74.2466	128.713	57.7074	101.1	68.1976	41.9043	1000.91	44.562	22.3804	83.1207	19.2072	37.9021	33.2291	49.8122	23.3282	30.0652	40.8346	41.5737	56.0955	482.111	518.8	565	No_sig_nr_hit	No_sig_nr_hit	No_sig_nr_hit	No_sig_nr_hit	No_Uniprotmatch	No_%_identity	No_evalue	No_ID	No_Description	No_KEGG	No_GOcode	No_GOBP	No_GOMF	No_GOCC	No_keywords
isotig10637	33.2738	132.708	40.0567	32.3879	50.0211	51.5425	12.9869	58.228	60.2556	97.911	69.752	49.2325	688.357	6.32309	93.684	10.9563	42.0143	30.1568	82.974	16.2857	51.3243	10.7958	59.7597	14.1499	76.5597	494.984	193.373	600	gi|943934324|ref|XP_014357289.1|	PREDICTED: uncharacterized protein LOC106709891 [Papilio machaon]	4.97431e-49	123	T1FA65	53.12	8e-51	T1FA65_HELRO	Uncharacterized protein {ECO:0000313|EMBL:ESO00269.1, ECO:0000313|EnsemblMetazoa:HelroP176128}	hro:HELRODRAFT_176128	No_GOcodes	No_GOBP	No_GOMF	No_GOCC	Complete proteome {ECO:0000313|Proteomes:UP000015101};Reference proteome {ECO:0000313|Proteomes:UP000015101}.;
isotig09161	0.0688282	89.156	0.0653824	54.1439	0.000157216	84.7671	2.78834	62.2051	0	89.3435	2.48409	59.6745	444.697	0.871456	75.8578	1.29489	71.1176	0.211578	61.9508	2.20386	80.1574	0	94.6201	0	113.226	501.511	-56.8143	800	No_sig_nr_hit	No_sig_nr_hit	No_sig_nr_hit	No_sig_nr_hit	No_Uniprotmatch	No_%_identity	No_evalue	No_ID	No_Description	No_KEGG	No_GOcode	No_GOBP	No_GOMF	No_GOCC	No_keywords
isotig08962	1.26471	105.907	2.43218	68.3397	6.00273	144.89	1.34081	82.6105	3.32571	72.3413	14.654	64.9069	568.016	1.77893	68.0673	3.71631	81.256	0.211176	63.0502	2.20391	74.4258	0.768626	95.616	1.86588	113.228	506.189	61.8272	800	No_sig_nr_hit	No_sig_nr_hit	No_sig_nr_hit	No_sig_nr_hit	No_Uniprotmatch	No_%_identity	No_evalue	No_ID	No_Description	No_KEGG	No_GOcode	No_GOBP	No_GOMF	No_GOCC	No_keywords
isotig11765	64.0793	61.4121	104.685	81.3611	41.0175	100.939	79.3815	104.335	45.8004	84.0854	96.1097	58.6541	921.859	20.8872	59.1454	21.7898	43.2685	31.701	47.6048	39.007	47.5256	36.7595	59.7589	30.2209	70.1166	507.785	414.074	491	No_sig_nr_hit	No_sig_nr_hit	No_sig_nr_hit	No_sig_nr_hit	No_Uniprotmatch	No_%_identity	No_evalue	No_ID	No_Description	No_KEGG	No_GOcode	No_GOBP	No_GOMF	No_GOCC	No_keywords
isotig09059	9.57114	44.6091	9.4922	54.0669	1.0006	114.837	5.69793	83.9008	0	59.5508	4.34215	45.0107	432.079	1.7781	40.1282	1.29616	38.0334	11.325	104.012	5.45553	108.572	1.60151	77.6877	3.75433	114.295	507.938	-75.859	800	No_sig_nr_hit	No_sig_nr_hit	No_sig_nr_hit	No_sig_nr_hit	No_Uniprotmatch	No_%_identity	No_evalue	No_ID	No_Description	No_KEGG	No_GOcode	No_GOBP	No_GOMF	No_GOCC	No_keywords
isotig09222	221.699	174.099	33.0304	126.581	17.0074	94.5215	148.63	250.533	114.602	205.401	51.1219	116.247	1553.47	4.5047	87.0268	14.5738	66.1093	0.213508	77.4421	1.11837	92.8143	2.43489	84.661	2.80974	78.7197	512.428	1041.04	791	No_sig_nr_hit	No_sig_nr_hit	No_sig_nr_hit	No_sig_nr_hit	No_Uniprotmatch	No_%_identity	No_evalue	No_ID	No_Description	No_KEGG	No_GOcode	No_GOBP	No_GOMF	No_GOCC	No_keywords
isotig11763	24.993	166.222	33.023	122.596	11.0048	212.593	87.3471	181.547	16.9068	211.749	48.0451	79.5963	1195.62	15.4204	62.5228	8.54643	100.338	34.8785	77.4623	27.1114	58.3058	25.8931	42.8277	5.64357	53.9157	512.866	682.758	493	gi|914572388|gb|KOB75270.1|	Retrovirus-related Pol polyprotein, partial [Operophtera brumata]	1.08036e-52	151	A0A0L7LIN5	54.97	7e-53	A0A0L7LIN5_9NEOP	Retrovirus-related Pol polyprotein {ECO:0000313|EMBL:KOB75270.1}	No_KEGG	GO:0003676 \\ GO:0008270 \\	No_GOBP	nucleic acid binding (GO:0003676);zinc ion binding (GO:0008270);	No_GOCC	Complete proteome {ECO:0000313|Proteomes:UP000037510};Metal-binding {ECO:0000256|RuleBase:RU000338};Reference proteome {ECO:0000313|Proteomes:UP000037510};Zinc {ECO:0000256|RuleBase:RU000338};Zinc-finger {ECO:0000256|RuleBase:RU000338}.;
isotig10653	39.2253	185.255	229.36	111.111	45.0192	152.496	74.2032	310.123	21.1525	125.588	84.3541	138.219	1516.11	22.7105	78.0679	6.13186	30.5967	8.156	55.2965	8.70419	47.6497	47.6307	107.567	16.0381	89.5417	518.091	998.015	600	No_sig_nr_hit	No_sig_nr_hit	No_sig_nr_hit	No_sig_nr_hit	No_Uniprotmatch	No_%_identity	No_evalue	No_ID	No_Description	No_KEGG	No_GOcode	No_GOBP	No_GOMF	No_GOCC	No_keywords
isotig09451	39.2088	129.416	43.5975	98.0984	21.0091	84.8304	48.0056	120.464	33.9023	75.5733	49.0525	113.079	856.237	22.703	16.804	6.1323	133.23	8.16767	45.4161	11.9558	158.934	7.45055	49.8006	6.58878	54.9836	522.166	334.07	724	No_sig_nr_hit	No_sig_nr_hit	No_sig_nr_hit	No_sig_nr_hit	No_Uniprotmatch	No_%_identity	No_evalue	No_ID	No_Description	No_KEGG	No_GOcode	No_GOBP	No_GOMF	No_GOCC	No_keywords
isotig11733	21.4273	62.4963	35.3508	92.8193	31.0132	61.2143	19.546	117.662	45.8267	40.4615	28.1102	85.8496	641.777	20.8822	74.7769	30.2286	53.4525	39.5795	55.3572	20.617	82.5241	14.9849	77.6894	16.9872	37.7705	524.85	116.927	500	No_sig_nr_hit	No_sig_nr_hit	No_sig_nr_hit	No_sig_nr_hit	No_Uniprotmatch	No_%_identity	No_evalue	No_ID	No_Description	No_KEGG	No_GOcode	No_GOBP	No_GOMF	No_GOCC	No_keywords
isotig09143	60.5049	82.5749	58.853	51.7096	31.0132	47.2605	34.8915	87.9338	34.7643	69.1775	41.9153	65.9703	666.569	21.7909	73.6749	19.3967	80.088	12.893	69.7132	8.70597	87.0463	10.7965	80.6774	12.2595	48.5459	525.588	140.98	800	No_sig_nr_hit	No_sig_nr_hit	No_sig_nr_hit	No_sig_nr_hit	No_Uniprotmatch	No_%_identity	No_evalue	No_ID	No_Description	No_KEGG	No_GOcode	No_GOBP	No_GOMF	No_GOCC	No_keywords
isotig03531	66.4317	51.3696	84.6967	69.7446	21.0091	65.5219	134.91	92.1641	24.5568	108.534	53.8031	54.4627	827.204	19.0707	45.7568	16.9676	40.6948	37.9931	53.1405	29.2741	64.7035	44.2937	56.7705	33.0555	84.1361	525.857	301.348	453	gi|913315517|ref|XP_013188650.1|	PREDICTED: probable peroxisomal acyl-coenzyme A oxidase 1 [Amyelois transitella]	1.52214e-25	74	Q7KML2	35.14	6e-07	ACOX1_DROME	Probable peroxisomal acyl-coenzyme A oxidase 1	dme:Dmel_CG5009	GO:0005777 \\ GO:0003995 \\ GO:0003997 \\ GO:0009055 \\ GO:0000062 \\ GO:0050660 \\ GO:0052890 \\ GO:0006635 \\ GO:0033539 \\ GO:0033540 \\ GO:0019395 \\ GO:0006091 \\ GO:0055088 \\ GO:0006629 \\ GO:0006693 \\	fatty acid beta-oxidation (GO:0006635);fatty acid beta-oxidation using acyl-CoA dehydrogenase (GO:0033539);fatty acid beta-oxidation using acyl-CoA oxidase (GO:0033540);fatty acid oxidation (GO:0019395);generation of precursor metabolites and energy (GO:0006091);lipid homeostasis (GO:0055088);lipid metabolic process (GO:0006629);prostaglandin metabolic process (GO:0006693);	acyl-CoA dehydrogenase activity (GO:0003995);acyl-CoA oxidase activity (GO:0003997);electron carrier activity (GO:0009055);fatty-acyl-CoA binding (GO:0000062);flavin adenine dinucleotide binding (GO:0050660);oxidoreductase activity, acting on the CH-CH group of donors, with a flavin as acceptor (GO:0052890);	peroxisome (GO:0005777);	Complete proteome;FAD;Fatty acid metabolism;Flavoprotein;Lipid metabolism;Oxidoreductase;Peroxisome;Phosphoprotein;Reference proteome.;
isotig11831	53.3808	64.7235	55.3074	36.2374	59.0248	39.745	46.6146	29.9266	61.1731	38.3276	43.9124	22.0093	550.383	81.8891	27.9642	73.5609	24.2983	50.515	36.5606	64.9769	35.3892	39.3132	47.8077	34.014	16.2166	532.506	17.877	467	No_sig_nr_hit	No_sig_nr_hit	No_sig_nr_hit	No_sig_nr_hit	No_Uniprotmatch	No_%_identity	No_evalue	No_ID	No_Description	No_KEGG	No_GOcode	No_GOBP	No_GOMF	No_GOCC	No_keywords
isotig11496	2.45191	157.317	9.49732	205.038	1.0006	100.921	0	160.911	1.6303	31.9248	0.0327406	66.9609	737.685	0	122.777	1.29312	134.723	8.16435	74.1114	0.0310172	73.0835	0.767436	87.6519	0	34.5279	537.131	200.555	544	No_sig_nr_hit	No_sig_nr_hit	No_sig_nr_hit	No_sig_nr_hit	No_Uniprotmatch	No_%_identity	No_evalue	No_ID	No_Description	No_KEGG	No_GOcode	No_GOBP	No_GOMF	No_GOCC	No_keywords
isotig03146	7.20454	124.931	30.6636	103.196	2.00103	125.59	11.5237	109.617	6.71986	135.122	12.7517	91.0945	760.415	0.871604	70.3088	0.0769849	96.483	1.82847	63.051	0.0308882	75.7014	7.44834	100.596	2.81017	120.785	539.992	220.424	700	No_sig_nr_hit	No_sig_nr_hit	No_sig_nr_hit	No_sig_nr_hit	No_Uniprotmatch	No_%_identity	No_evalue	No_ID	No_Description	No_KEGG	No_GOcode	No_GOBP	No_GOMF	No_GOCC	No_keywords
isotig08270	79.5056	67.0039	182.284	96.8832	136.057	67.6761	109.281	74.6431	109.603	42.5956	53.4715	46.0902	1065.09	19.0594	41.3486	103.627	43.337	53.6262	28.8198	56.3203	42.4022	48.5278	31.8704	51.9832	21.6084	542.53	522.565	899	No_sig_nr_hit	No_sig_nr_hit	No_sig_nr_hit	No_sig_nr_hit	No_Uniprotmatch	No_%_identity	No_evalue	No_ID	No_Description	No_KEGG	No_GOcode	No_GOBP	No_GOMF	No_GOCC	No_keywords
isotig10354	22.616	90.3716	21.2587	110.881	18.0078	143.854	28.2906	113.762	4.17468	120.22	15.8794	77.483	766.799	7.23271	80.3092	15.7731	43.2709	9.74688	111.745	5.45557	97.1171	5.77603	81.6726	8.47823	77.6459	544.223	222.576	678	gi|913325584|ref|XP_013194160.1|	PREDICTED: uncharacterized protein LOC106137797 [Amyelois transitella]	4.30397e-64	196	H9J2E2	70.12	5e-62	H9J2E2_BOMMO	Uncharacterized protein {ECO:0000313|EnsemblMetazoa:BGIBMGA003679-TA}	No_KEGG	GO:0016020 \\ GO:0005044 \\ GO:0004252 \\	No_GOBP	scavenger receptor activity (GO:0005044);serine-type endopeptidase activity (GO:0004252);	membrane (GO:0016020);	Complete proteome {ECO:0000313|Proteomes:UP000005204};Disulfide bond {ECO:0000256|SAAS:SAAS00037407};Hydrolase {ECO:0000256|RuleBase:RU363034};Protease {ECO:0000256|RuleBase:RU363034};Reference proteome {ECO:0000313|Proteomes:UP000005204};Serine protease {ECO:0000256|RuleBase:RU363034}.;
isotig03551	20.2011	19.0021	29.4089	32.2468	17.0073	29.0052	48.1694	31.2105	14.3766	37.2446	30.2077	30.3707	338.451	36.3632	51.368	29.0221	55.977	39.4837	34.3374	32.5121	45.0031	43.4535	61.7505	29.2732	89.5273	548.071	-209.621	369	gi|913309385|ref|XP_013185277.1|	PREDICTED: synaptic vesicle glycoprotein 2C-like [Amyelois transitella]	4.47873e-16	58	H9JLM1	65.79	3e-08	H9JLM1_BOMMO	Uncharacterized protein {ECO:0000313|EnsemblMetazoa:BGIBMGA010422-TA}	No_KEGG	GO:0016021 \\ GO:0055085 \\	transmembrane transport (GO:0055085);	No_GOMF	integral component of membrane (GO:0016021);	Complete proteome {ECO:0000313|Proteomes:UP000005204};Membrane {ECO:0000256|SAM:Phobius};Reference proteome {ECO:0000313|Proteomes:UP000005204};Transmembrane {ECO:0000256|SAM:Phobius};Transmembrane helix {ECO:0000256|SAM:Phobius}.;
isotig12016	11.9469	47.9946	27.1195	88.8795	14.0061	136.327	15.1671	101.556	3.32685	131.914	18.3827	61.7849	658.405	10.8715	84.7873	4.92466	62.2919	11.3183	64.1858	13.0375	86.4199	6.61224	89.6397	3.75444	114.308	552.151	106.254	298	No_sig_nr_hit	No_sig_nr_hit	No_sig_nr_hit	No_sig_nr_hit	No_Uniprotmatch	No_%_identity	No_evalue	No_ID	No_Description	No_KEGG	No_GOcode	No_GOBP	No_GOMF	No_GOCC	No_keywords
isotig11131	20.2491	152.807	21.2615	91.6387	8.00358	123.415	11.5253	59.6298	10.1149	120.233	15.5615	97.3733	731.812	4.50533	129.451	2.50464	102.984	5.00494	71.93	1.11826	109.345	8.28714	49.8003	8.47908	59.2972	552.706	179.106	600	No_sig_nr_hit	No_sig_nr_hit	No_sig_nr_hit	No_sig_nr_hit	No_Uniprotmatch	No_%_identity	No_evalue	No_ID	No_Description	No_KEGG	No_GOcode	No_GOBP	No_GOMF	No_GOCC	No_keywords
isotig11509	77.0635	48.0182	79.9793	36.2527	28.012	74.1067	153.186	52.9718	22.0133	52.1577	87.0222	30.3846	741.168	19.9816	58.0039	21.7769	22.9827	27.0049	61.9686	31.4342	44.9755	88.6851	67.7262	47.2335	61.514	553.287	187.881	535	gi|153792307|ref|NP_001093306.1|	MSL1 protein [Bombyx mori] >gi|147883240|gb|ABQ51914.1| MSL1 protein [Bombyx mori]	2.54821e-20	53	H9ITF9	75.47	1e-20	H9ITF9_BOMMO	Uncharacterized protein {ECO:0000313|EnsemblMetazoa:BGIBMGA000539-TA}	No_KEGG	No_GOcodes	No_GOBP	No_GOMF	No_GOCC	Complete proteome {ECO:0000313|Proteomes:UP000005204};Reference proteome {ECO:0000313|Proteomes:UP000005204}.;
isotig08000	3.6434	86.9992	3.61097	106.928	2.00103	118.069	2.06552	105.523	0	122.336	3.72665	75.3857	630.288	0.871372	63.5939	0.0763474	74.8804	3.41778	99.5696	0.0313138	99.7235	0	109.561	0	102.453	554.178	76.1106	900	No_sig_nr_hit	No_sig_nr_hit	No_sig_nr_hit	No_sig_nr_hit	No_Uniprotmatch	No_%_identity	No_evalue	No_ID	No_Description	No_KEGG	No_GOcode	No_GOBP	No_GOMF	No_GOCC	No_keywords
isotig11050	22.6089	85.8816	21.2527	67.0881	46.0196	144.949	43.6	138.167	36.4561	95.7758	47.1974	70.1635	819.159	13.603	53.5756	20.5867	57.1895	27.0531	50.9424	54.169	85.0281	15.8162	75.6957	26.4391	75.5029	555.601	263.558	600	gi|607365465|gb|EZA59658.1|	THAP domain-containing protein [Cerapachys biroi]	1.65894e-48	197	Q9H5L6	31.47	3e-15	THAP9_HUMAN	DNA transposase THAP9	hsa:79725	GO:0046872 \\ GO:0043565 \\ GO:0016740 \\ GO:0004803 \\ GO:0015074 \\ GO:0006310 \\ GO:0006313 \\	DNA integration (GO:0015074);DNA recombination (GO:0006310);transposition, DNA-mediated (GO:0006313);	metal ion binding (GO:0046872);sequence-specific DNA binding (GO:0043565);transferase activity (GO:0016740);transposase activity (GO:0004803);	No_GOCC	Complete proteome;DNA integration;DNA recombination;DNA-binding;Metal-binding;Polymorphism;Reference proteome;Transferase;Zinc;Zinc-finger.;
isotig10644	28.5302	69.1781	42.3932	65.816	15.0065	88.0327	60.4596	61.0095	23.7094	88.3211	47.8729	59.6926	650.022	17.2466	35.7426	16.9724	63.4814	28.601	73.0371	13.0381	76.1666	22.5102	90.6353	19.8193	100.309	557.56	92.462	601	gi|913333617|ref|XP_013198489.1|	PREDICTED: tyrosine-protein phosphatase Lar [Amyelois transitella]	7.75629e-118	200	P16621	64.36	8e-82	LAR_DROME	Tyrosine-protein phosphatase Lar	dme:Dmel_CG10443	GO:0030424 \\ GO:0005925 \\ GO:0016021 \\ GO:0005875 \\ GO:0005886 \\ GO:0008201 \\ GO:0004725 \\ GO:0032093 \\ GO:0005001 \\ GO:0048675 \\ GO:0007411 \\ GO:0007412 \\ GO:0007155 \\ GO:0001700 \\ GO:0008045 \\ GO:1903386 \\ GO:0007399 \\ GO:0048477 \\ GO:0008594 \\ GO:0006470 \\ GO:0045467 \\ GO:0048841 \\ GO:0008360 \\ GO:0031290 \\ GO:0007283 \\ GO:0051124 \\	axon extension (GO:0048675);axon guidance (GO:0007411);axon target recognition (GO:0007412);cell adhesion (GO:0007155);embryonic development via the syncytial blastoderm (GO:0001700);motor neuron axon guidance (GO:0008045);negative regulation of homophilic cell adhesion (GO:1903386);nervous system development (GO:0007399);oogenesis (GO:0048477);photoreceptor cell morphogenesis (GO:0008594);protei…	heparin binding (GO:0008201);protein tyrosine phosphatase activity (GO:0004725);SAM domain binding (GO:0032093);transmembrane receptor protein tyrosine phosphatase activity (GO:0005001);	axon (GO:0030424);focal adhesion (GO:0005925);integral component of membrane (GO:0016021);microtubule associated complex (GO:0005875);plasma membrane (GO:0005886);	3D-structure;Cell adhesion;Complete proteome;Disulfide bond;Glycoprotein;Heparin-binding;Hydrolase;Immunoglobulin domain;Membrane;Neurogenesis;Phosphoprotein;Protein phosphatase;Receptor;Reference proteome;Repeat;Signal;Transmembrane;Transmembrane helix.;
isotig08966	22.6072	88.1022	30.6463	47.7973	2.00103	90.1857	19.5441	132.535	4.17415	94.6843	23.7295	63.8712	619.878	6.32319	73.6205	3.71652	58.4478	39.6109	100.69	11.9558	70.3678	12.4678	91.6324	5.64353	84.1234	558.6	61.2784	800	gi|827543380|ref|XP_012544640.1|	PREDICTED: uncharacterized protein LOC101743969 isoform X3 [Bombyx mori]	8.0072e-83	256	H9JT37	60.16	5e-83	H9JT37_BOMMO	Uncharacterized protein {ECO:0000313|EnsemblMetazoa:BGIBMGA012699-TA}	No_KEGG	No_GOcodes	No_GOBP	No_GOMF	No_GOCC	Coiled coil {ECO:0000256|SAM:Coils};Complete proteome {ECO:0000313|Proteomes:UP000005204};Reference proteome {ECO:0000313|Proteomes:UP000005204}.;
isotig11612	4.82952	62.524	42.42	186.875	11.0048	169.602	16.6238	100.249	14.3597	108.569	15.5536	246.038	978.649	21.789	83.7238	16.9895	95.3392	12.8674	48.679	20.6068	43.1535	36.752	58.7625	12.2581	111.078	561.999	416.65	507	gi|913324481|ref|XP_013193561.1|	PREDICTED: RNA-directed DNA polymerase from mobile element jockey-like isoform X1 [Amyelois transitella] >gi|913324483|ref|XP_013193562.1| PREDICTED: RNA-directed DNA polymerase from mobile element jockey-like isoform X2 [Amyelois transitella]	6.11616e-30	93	A0A0L7L103	54.35	3e-28	A0A0L7L103_9NEOP	Mitochondrial ribosomal protein S31 {ECO:0000313|EMBL:KOB69105.1}	No_KEGG	GO:0005763 \\ GO:0003735 \\	No_GOBP	structural constituent of ribosome (GO:0003735);	mitochondrial small ribosomal subunit (GO:0005763);	Complete proteome {ECO:0000313|Proteomes:UP000037510};Reference proteome {ECO:0000313|Proteomes:UP000037510};Ribonucleoprotein {ECO:0000313|EMBL:KOB69105.1};Ribosomal protein {ECO:0000313|EMBL:KOB69105.1}.;
isotig07136	60.5689	292.366	68.3205	283.947	90.0381	519.726	114.984	501.414	86.5382	388.464	71.6738	247.139	2725.18	12.6907	56.9446	27.8212	81.3208	17.6	61.9676	9.78873	74.3317	19.1626	86.6514	22.6557	91.6809	562.616	2162.57	1002	gi|943963559|ref|XP_014364079.1|	PREDICTED: uncharacterized protein K02A2.6-like [Papilio machaon]	7.37033e-144	321	Q09575	41.10	2e-31	YRD6_CAEEL	Uncharacterized protein K02A2.6	No_KEGG	GO:0003676 \\ GO:0008270 \\ GO:0015074 \\	DNA integration (GO:0015074);	nucleic acid binding (GO:0003676);zinc ion binding (GO:0008270);	No_GOCC	Complete proteome;Metal-binding;Reference proteome;Zinc;Zinc-finger.;
isotig08848	110.369	538.957	88.3232	200.19	185.078	404.795	85.1218	101.806	162.983	204.372	167.517	285.881	2535.39	62.7837	51.3644	19.3906	33.1598	72.5048	55.3659	52.0057	41.0885	17.4927	62.7474	35.897	62.5652	566.366	1969.03	800	gi|1009535486|ref|XP_015904583.1|	PREDICTED: uncharacterized protein K02A2.6-like [Parasteatoda tepidariorum]	1.47681e-63	181	Q9UR07	27.11	7e-13	TF211_SCHPO	Transposon Tf2-11 polyprotein	spo:SPBC1289.17	GO:0005634 \\ GO:0004190 \\ GO:0003677 \\ GO:0003887 \\ GO:0004519 \\ GO:0046872 \\ GO:0003723 \\ GO:0003964 \\ GO:0015074 \\ GO:0006310 \\	DNA integration (GO:0015074);DNA recombination (GO:0006310);	aspartic-type endopeptidase activity (GO:0004190);DNA binding (GO:0003677);DNA-directed DNA polymerase activity (GO:0003887);endonuclease activity (GO:0004519);metal ion binding (GO:0046872);RNA binding (GO:0003723);RNA-directed DNA polymerase activity (GO:0003964);	nucleus (GO:0005634);	Aspartyl protease;Complete proteome;DNA integration;DNA recombination;DNA-binding;DNA-directed DNA polymerase;Endonuclease;Hydrolase;Magnesium;Metal-binding;Multifunctional enzyme;Nuclease;Nucleotidyltransferase;Protease;Reference proteome;RNA-binding;RNA-directed DNA polymerase;Transferase;Transposable element.;
isotig11899	3.64324	104.828	21.2545	78.6746	8.00358	88.0218	10.0674	96.0206	2.47936	95.7605	4.9677	107.827	621.549	5.41373	63.6051	2.50675	77.4422	1.82588	90.7183	6.53939	91.4713	0	120.517	3.75453	104.618	568.412	53.1377	436	No_sig_nr_hit	No_sig_nr_hit	No_sig_nr_hit	No_sig_nr_hit	No_Uniprotmatch	No_%_identity	No_evalue	No_ID	No_Description	No_KEGG	No_GOcode	No_GOBP	No_GOMF	No_GOCC	No_keywords
isotig03365	10.7637	99.2785	21.2576	101.858	12.0053	91.2468	43.653	69.0913	25.4104	101.079	17.1313	71.2034	663.978	24.5254	78.1094	3.71603	62.3033	22.3273	89.6148	9.78926	71.0614	8.28439	79.6794	20.7654	101.374	571.55	92.4278	503	gi|913309297|ref|XP_013185229.1|	PREDICTED: cadherin-23 [Amyelois transitella]	1.45977e-93	161	Q9VGW1	41.06	4e-23	CAD86_DROME	Cadherin-86C	dme:Dmel_CG42601	GO:0005887 \\ GO:0035003 \\ GO:0005509 \\ GO:0016339 \\ GO:0044331 \\ GO:0007156 \\ GO:0008360 \\	calcium-dependent cell-cell adhesion via plasma membrane cell adhesion molecules (GO:0016339);cell-cell adhesion mediated by cadherin (GO:0044331);homophilic cell adhesion via plasma membrane adhesion molecules (GO:0007156);regulation of cell shape (GO:0008360);	calcium ion binding (GO:0005509);	integral component of plasma membrane (GO:0005887);subapical complex (GO:0035003);	Calcium;Cell adhesion;Cell membrane;Complete proteome;Glycoprotein;Membrane;Metal-binding;Reference proteome;Repeat;Signal;Transmembrane;Transmembrane helix.;
isotig10901	0.0699581	128.232	0.0664494	90.2614	0.000159361	147.028	0	78.5477	0.786245	124.453	2.17976	61.7791	633.404	0.871768	98.1908	0.0773672	91.4813	0.21445	102.871	1.11826	84.4612	2.43542	64.7392	1.86576	123.988	572.315	61.0889	600	No_sig_nr_hit	No_sig_nr_hit	No_sig_nr_hit	No_sig_nr_hit	No_Uniprotmatch	No_%_identity	No_evalue	No_ID	No_Description	No_KEGG	No_GOcode	No_GOBP	No_GOMF	No_GOCC	No_keywords
isotig05631	68.8699	1.16156	5648.28	0.112958	89.0371	3.25582	64.9479	1.50787	140.206	0.0244433	131.644	4.21056	6153.26	72.7906	2.2856	110.807	3.94562	144.282	1.15221	53.081	0	112.257	0	71.837	0.0296291	572.467	5580.79	1400	gi|913313347|ref|XP_013187447.1|	PREDICTED: uncharacterized protein LOC106132547 [Amyelois transitella]	0	473	G6CQT1	70.29	0.0	G6CQT1_DANPL	Uncharacterized protein {ECO:0000313|EMBL:EHJ76398.1}	No_KEGG	No_GOcodes	No_GOBP	No_GOMF	No_GOCC	Complete proteome {ECO:0000313|Proteomes:UP000007151};Reference proteome {ECO:0000313|Proteomes:UP000007151};Signal {ECO:0000256|SAM:SignalP}.;
isotig10789	73.5565	68.1049	118.787	64.6256	31.0133	77.3282	140.746	71.9023	24.5538	108.547	80.1146	62.8402	922.119	15.43	44.6271	9.7441	39.3982	55.2547	59.7829	44.4279	48.102	64.3884	80.6746	42.507	69.0587	573.395	348.723	600	gi|913304928|ref|XP_013182899.1|	PREDICTED: uncharacterized protein LOC106129018 [Amyelois transitella]	6.87088e-23	73	H9J0E6	80.77	7e-14	H9J0E6_BOMMO	Uncharacterized protein {ECO:0000313|EnsemblMetazoa:BGIBMGA002983-TA}	No_KEGG	No_GOcodes	No_GOBP	No_GOMF	No_GOCC	Complete proteome {ECO:0000313|Proteomes:UP000005204};Reference proteome {ECO:0000313|Proteomes:UP000005204}.;
isotig11664	48.6303	58.0234	50.5938	24.6402	49.0207	52.6269	40.0019	69.0826	38.2074	43.6331	26.0111	28.2843	528.756	41.8206	44.6908	44.6788	66.1515	31.6954	38.7626	54.1483	37.9665	40.1052	74.6991	35.8925	63.6571	574.268	-45.5125	500	No_sig_nr_hit	No_sig_nr_hit	No_sig_nr_hit	No_sig_nr_hit	No_Uniprotmatch	No_%_identity	No_evalue	No_ID	No_Description	No_KEGG	No_GOcode	No_GOBP	No_GOMF	No_GOCC	No_keywords
isotig11723	53.3922	36.868	81.1436	58.1263	62.0262	44.0476	56.0675	69.1142	36.4774	68.1019	59.9543	13.6358	638.955	50.0196	65.8681	44.673	28.0999	53.6436	47.6151	49.8322	36.6623	60.2314	44.8183	61.4282	32.3947	575.286	63.6685	500	No_sig_nr_hit	No_sig_nr_hit	No_sig_nr_hit	No_sig_nr_hit	No_Uniprotmatch	No_%_identity	No_evalue	No_ID	No_Description	No_KEGG	No_GOcode	No_GOBP	No_GOMF	No_GOCC	No_keywords
isotig10674	38.0072	69.191	57.6675	65.8461	22.0095	78.3952	110.828	75.9284	14.3606	92.5859	53.4723	91.0959	769.387	18.1588	32.3959	10.9521	64.7205	56.8893	100.705	26.0331	62.0621	45.9739	48.8023	39.6754	74.4325	580.801	188.586	600	gi|827537646|ref|XP_004922247.2|	PREDICTED: uncharacterized protein LOC101741044 [Bombyx mori]	4.50502e-15	86	H9IWL4	55.81	3e-15	H9IWL4_BOMMO	Uncharacterized protein {ECO:0000313|EnsemblMetazoa:BGIBMGA001646-TA}	No_KEGG	GO:0046872 \\	No_GOBP	metal ion binding (GO:0046872);	No_GOCC	Complete proteome {ECO:0000313|Proteomes:UP000005204};Reference proteome {ECO:0000313|Proteomes:UP000005204}.;
isotig10700	21.4362	81.4856	71.8018	153.473	38.0162	70.8737	39.9855	93.4165	41.5472	67.0687	75.9816	119.366	874.452	19.9762	27.9493	41.0284	58.4606	25.5149	53.1738	198.128	30.8846	10.7997	28.8828	30.233	56.0672	581.098	293.354	600	gi|928037905|ref|XP_013867620.1|	PREDICTED: RNA-directed DNA polymerase from mobile element jockey-like [Austrofundulus limnaeus]	8.99508e-48	198	Q9NBX4	36.36	1e-23	RTXE_DROME	Probable RNA-directed DNA polymerase from transposon X-element	No_KEGG	GO:0003964 \\ GO:0006313 \\	transposition, DNA-mediated (GO:0006313);	RNA-directed DNA polymerase activity (GO:0003964);	No_GOCC	Nucleotidyltransferase;RNA-directed DNA polymerase;Transferase;Transposable element.;
isotig10430	0.0703459	149.447	3.60975	112.201	3.00145	130.953	10.0667	102.868	0	153.214	4.97261	115.173	785.576	1.77872	51.3413	0.0763134	84.9892	0.215088	63.0969	4.37188	134.163	2.43639	110.556	3.75462	126.181	582.96	202.616	655	No_sig_nr_hit	No_sig_nr_hit	No_sig_nr_hit	No_sig_nr_hit	No_Uniprotmatch	No_%_identity	No_evalue	No_ID	No_Description	No_KEGG	No_GOcode	No_GOBP	No_GOMF	No_GOCC	No_keywords
isotig11884	211.135	313.613	211.82	286.644	151.064	476.779	236.707	348.374	269.1	597.117	311.467	478.578	3892.4	17.2395	78.1399	21.8077	86.4404	27.0398	92.9351	23.8645	55.1184	10.7945	64.7394	25.4944	81.9617	585.575	3306.82	444	No_sig_nr_hit	No_sig_nr_hit	No_sig_nr_hit	No_sig_nr_hit	No_Uniprotmatch	No_%_identity	No_evalue	No_ID	No_Description	No_KEGG	No_GOcode	No_GOBP	No_GOMF	No_GOCC	No_keywords
isotig08180	17.8731	98.1411	21.2539	67.0995	22.0095	112.706	2.7912	90.6911	26.2585	103.212	14.627	83.7645	660.427	9.05145	75.8929	7.33954	88.9254	14.4696	65.3008	19.534	90.8355	5.77644	107.568	10.368	90.6002	585.662	74.765	900	No_sig_nr_hit	No_sig_nr_hit	No_sig_nr_hit	No_sig_nr_hit	No_Uniprotmatch	No_%_identity	No_evalue	No_ID	No_Description	No_KEGG	No_GOcode	No_GOBP	No_GOMF	No_GOCC	No_keywords
isotig11124	132.697	14.5656	95.2635	28.531	82.0344	26.8756	80.9579	19.1367	173.349	44.728	74.4062	15.7314	788.276	93.7219	13.458	106.055	7.76965	56.6954	8.90839	87.6725	11.2311	82.032	10.9538	95.477	12.9857	586.96	201.316	600	gi|827548038|ref|XP_012546279.1|	PREDICTED: zinc finger and BTB domain-containing protein 17-like [Bombyx mori]	2.86265e-59	202	Q8BTH6	26.14	2e-06	SCRT2_MOUSE	Transcriptional repressor scratch 2	mmu:545474	GO:0005634 \\ GO:0003677 \\ GO:0046872 \\ GO:0000122 \\ GO:2001222 \\ GO:0006351 \\	negative regulation of transcription from RNA polymerase II promoter (GO:0000122);regulation of neuron migration (GO:2001222);transcription, DNA-templated (GO:0006351);	DNA binding (GO:0003677);metal ion binding (GO:0046872);	nucleus (GO:0005634);	Complete proteome;DNA-binding;Metal-binding;Nucleus;Reference proteome;Repeat;Transcription;Transcription regulation;Zinc;Zinc-finger.;
isotig03549	84.161	74.7674	41.2318	40.1153	106.045	68.7388	50.1876	70.5321	107.023	62.8115	63.7723	54.4673	823.853	56.3931	52.4941	54.3009	30.6405	34.8853	39.8819	90.947	37.9208	49.3357	40.8343	68.0506	34.5497	590.234	233.619	367	No_sig_nr_hit	No_sig_nr_hit	No_sig_nr_hit	No_sig_nr_hit	No_Uniprotmatch	No_%_identity	No_evalue	No_ID	No_Description	No_KEGG	No_GOcode	No_GOBP	No_GOMF	No_GOCC	No_keywords
isotig09272	0.069398	83.6321	14.1996	76.0357	1.0006	121.278	5.6981	85.2663	4.17582	174.491	3.11513	104.709	673.67	0	140.58	0.0777674	81.4001	3.42081	57.5357	9.78822	76.9476	5.7766	100.596	8.47806	111.083	595.683	77.987	774	No_sig_nr_hit	No_sig_nr_hit	No_sig_nr_hit	No_sig_nr_hit	No_Uniprotmatch	No_%_identity	No_evalue	No_ID	No_Description	No_KEGG	No_GOcode	No_GOBP	No_GOMF	No_GOCC	No_keywords
isotig09895	1.26531	89.1559	0.0653803	52.8608	1.0006	86.9208	0.615786	71.6554	0	86.1303	0.335007	40.8355	430.841	0	77.0026	0.0771351	99.0409	0.215868	108.427	0.0313959	112.417	0	105.577	0	100.294	603.082	-172.241	700	No_sig_nr_hit	No_sig_nr_hit	No_sig_nr_hit	No_sig_nr_hit	No_Uniprotmatch	No_%_identity	No_evalue	No_ID	No_Description	No_KEGG	No_GOcode	No_GOBP	No_GOMF	No_GOCC	No_keywords
isotig11161	730.253	0.0447999	295.316	0.112279	566.238	0.0284179	91.694	2.86093	1134.53	22.3823	571.663	6.30321	3421.42	107.388	2.28527	104.842	0.102482	199.675	13.338	87.7401	6.79451	32.678	7.96612	39.7241	1.11304	603.647	2817.77	600	No_sig_nr_hit	No_sig_nr_hit	No_sig_nr_hit	No_sig_nr_hit	No_Uniprotmatch	No_%_identity	No_evalue	No_ID	No_Description	No_KEGG	No_GOcode	No_GOBP	No_GOMF	No_GOCC	No_keywords
isotig03582	0.069265	78.0558	0.0657949	87.5658	0.000160282	193.199	0	93.4836	0.78607	92.5498	3.1048	77.469	626.349	3.59655	158.434	0.077924	75.0782	0.216265	97.3812	1.11799	133.412	0.767633	65.7372	2.80951	65.7667	604.395	21.954	251	No_sig_nr_hit	No_sig_nr_hit	No_sig_nr_hit	No_sig_nr_hit	No_Uniprotmatch	No_%_identity	No_evalue	No_ID	No_Description	No_KEGG	No_GOcode	No_GOBP	No_GOMF	No_GOCC	No_keywords
isotig11283	39.2198	176.292	40.0828	167.747	25.0107	199.73	116.501	254.677	12.6618	216.006	51.4839	81.6904	1381.1	28.1622	48.0377	23.012	102.91	28.6429	105.131	50.9299	66.5098	50.2071	49.7994	5.64346	47.4691	606.455	774.647	600	gi|914556006|gb|KOB65516.1|	Retrovirus-related Pol polyprotein from transposon TNT 1-94 [Operophtera brumata]	2.97369e-19	84	H9JJQ6	49.24	1e-26	H9JJQ6_BOMMO	Uncharacterized protein {ECO:0000313|EnsemblMetazoa:BGIBMGA009757-TA}	No_KEGG	No_GOcodes	No_GOBP	No_GOMF	No_GOCC	Complete proteome {ECO:0000313|Proteomes:UP000005204};Reference proteome {ECO:0000313|Proteomes:UP000005204}.;
isotig08753	4.83173	75.8301	1.25153	85.0026	2.00103	103.024	0.61627	78.4578	4.17373	95.7275	0.947093	58.6313	510.495	2.68756	77.0189	4.9242	110.493	0.215763	85.2131	10.8727	121.986	0	98.6047	5.64354	91.6671	609.327	-98.8318	800	No_sig_nr_hit	No_sig_nr_hit	No_sig_nr_hit	No_sig_nr_hit	No_Uniprotmatch	No_%_identity	No_evalue	No_ID	No_Description	No_KEGG	No_GOcode	No_GOBP	No_GOMF	No_GOCC	No_keywords
isotig10543	2.45574	69.1321	8.32012	70.8397	8.00358	84.7809	6.42542	66.2888	4.17414	108.505	9.94896	63.8712	502.745	17.238	109.385	2.50455	114.404	19.1622	40.9697	14.119	81.3871	9.12069	103.584	17.9294	79.8216	609.626	-106.881	624	No_sig_nr_hit	No_sig_nr_hit	No_sig_nr_hit	No_sig_nr_hit	No_Uniprotmatch	No_%_identity	No_evalue	No_ID	No_Description	No_KEGG	No_GOcode	No_GOBP	No_GOMF	No_GOCC	No_keywords
isotig11474	4.82983	146.115	10.6751	117.368	0.000160977	148.165	13.7087	197.591	3.32831	206.406	0.343223	94.2453	942.775	1.77897	81.4392	0.0767961	74.9393	0.215858	85.2146	7.62281	127.714	2.43622	102.588	0	128.33	612.356	330.42	550	gi|768415278|ref|XP_011548181.1|	PREDICTED: homeotic protein spalt-major [Plutella xylostella]	2.69841e-102	169	P39770	75.51	3e-68	SALM_DROME	Homeotic protein spalt-major	dme:Dmel_CG6464	GO:0005634 \\ GO:0046872 \\ GO:0043565 \\ GO:0003700 \\ GO:0044212 \\ GO:0048098 \\ GO:0046845 \\ GO:0001751 \\ GO:0007427 \\ GO:0021782 \\ GO:0008586 \\ GO:0030539 \\ GO:0008584 \\ GO:0048644 \\ GO:0035155 \\ GO:0045892 \\ GO:0035310 \\ GO:0007438 \\ GO:0007424 \\ GO:0045466 \\ GO:0045465 \\ GO:0000381 \\ GO:0042659 \\ GO:0006355 \\ GO:0007379 \\ GO:0007423 \\ GO:0007605 \\ GO:0007165 \\ GO:0007…	antennal joint development (GO:0048098);branched duct epithelial cell fate determination, open tracheal system (GO:0046845);compound eye photoreceptor cell differentiation (GO:0001751);epithelial cell migration, open tracheal system (GO:0007427);glial cell development (GO:0021782);imaginal disc-derived wing vein morphogenesis (GO:0008586);male genitalia development (GO:0030539);male gonad develop…	metal ion binding (GO:0046872);sequence-specific DNA binding (GO:0043565);transcription factor activity, sequence-specific DNA binding (GO:0003700);transcription regulatory region DNA binding (GO:0044212);	nucleus (GO:0005634);	Complete proteome;Developmental protein;DNA-binding;Metal-binding;Nucleus;Phosphoprotein;Reference proteome;Repeat;Transcription;Transcription regulation;Zinc;Zinc-finger.;
isotig11846	53.4072	55.8271	98.7799	55.5779	26.0111	55.8576	138.626	51.6006	7.56823	54.2883	90.7259	54.4578	742.728	29.0905	40.1956	13.3609	47.034	85.1104	70.8562	47.6829	48.0623	102.961	52.7862	33.0544	44.2587	614.453	128.275	461	No_sig_nr_hit	No_sig_nr_hit	No_sig_nr_hit	No_sig_nr_hit	No_Uniprotmatch	No_%_identity	No_evalue	No_ID	No_Description	No_KEGG	No_GOcode	No_GOBP	No_GOMF	No_GOCC	No_keywords
isotig07365	47.4745	100.389	18.9062	60.6973	37.0157	44.0496	54.5957	109.61	147.756	117.089	80.5222	107.869	925.975	12.6903	97.0764	12.165	68.6759	9.7471	117.278	28.1973	77.3557	11.6308	81.6718	26.4387	77.66	620.587	305.387	1000	No_sig_nr_hit	No_sig_nr_hit	No_sig_nr_hit	No_sig_nr_hit	No_Uniprotmatch	No_%_identity	No_evalue	No_ID	No_Description	No_KEGG	No_GOcode	No_GOBP	No_GOMF	No_GOCC	No_keywords
isotig11388	0.0697886	137.123	2.43167	63.241	1.0006	106.225	2.06338	56.8664	0.78603	96.7994	4.96486	68.0514	539.623	0.872024	104.917	0.077881	127.062	3.41959	87.3849	0.0311364	80.6873	1.60188	110.556	0.922086	105.69	623.222	-83.5995	572	No_sig_nr_hit	No_sig_nr_hit	No_sig_nr_hit	No_sig_nr_hit	No_Uniprotmatch	No_%_identity	No_evalue	No_ID	No_Description	No_KEGG	No_GOcode	No_GOBP	No_GOMF	No_GOCC	No_keywords
isotig04112	15.5051	479.81	11.8474	347.212	32.0137	710.846	26.8254	527.172	22.0017	410.814	12.7658	371.736	2968.55	11.7808	84.8051	19.3934	62.3202	1.82157	122.847	23.8698	147.888	10.7967	86.6539	6.58838	46.3904	625.155	2343.39	2299	gi|861624759|gb|KMQ88359.1|	gag-pol polyprotein [Lasius niger]	0	616	P0CT43	26.60	2e-50	TF28_SCHPO	Transposon Tf2-8 polyprotein	spo:SPAC19D5.09c	GO:0004190 \\ GO:0003677 \\ GO:0003887 \\ GO:0004519 \\ GO:0046872 \\ GO:0003723 \\ GO:0003964 \\ GO:0015074 \\ GO:0006310 \\	DNA integration (GO:0015074);DNA recombination (GO:0006310);	aspartic-type endopeptidase activity (GO:0004190);DNA binding (GO:0003677);DNA-directed DNA polymerase activity (GO:0003887);endonuclease activity (GO:0004519);metal ion binding (GO:0046872);RNA binding (GO:0003723);RNA-directed DNA polymerase activity (GO:0003964);	No_GOCC	Aspartyl protease;Complete proteome;DNA integration;DNA recombination;DNA-binding;DNA-directed DNA polymerase;Endonuclease;Hydrolase;Magnesium;Metal-binding;Multifunctional enzyme;Nuclease;Nucleotidyltransferase;Protease;Reference proteome;RNA-binding;RNA-directed DNA polymerase;Transferase;Transposable element.;
isotig02814	1.26372	140.519	14.2042	94.1694	11.0048	147.052	16.6255	85.3483	3.32693	127.664	11.1939	77.4834	729.854	1.77966	94.8762	8.54677	118.167	3.4188	97.3428	3.28794	81.2822	2.43594	102.588	0	113.233	626.958	102.896	1200	No_sig_nr_hit	No_sig_nr_hit	No_sig_nr_hit	No_sig_nr_hit	No_Uniprotmatch	No_%_identity	No_evalue	No_ID	No_Description	No_KEGG	No_GOcode	No_GOBP	No_GOMF	No_GOCC	No_keywords
isotig11009	191.924	15.6821	112.913	2.70941	152.064	35.4711	152.383	24.5707	51.7873	26.6337	91.1234	22.011	879.273	131.996	2.28545	63.931	2.66812	92.6277	6.69433	73.6221	1.73781	116.354	6.96991	127.612	2.19253	628.691	250.582	600	gi|827552751|ref|XP_012548132.1|	PREDICTED: uncharacterized protein LOC105842042 [Bombyx mori]	7.78501e-111	197	H9JTC1	85.28	2e-105	H9JTC1_BOMMO	Uncharacterized protein {ECO:0000313|EnsemblMetazoa:BGIBMGA012783-TA}	No_KEGG	No_GOcodes	No_GOBP	No_GOMF	No_GOCC	Coiled coil {ECO:0000256|SAM:Coils};Complete proteome {ECO:0000313|Proteomes:UP000005204};Reference proteome {ECO:0000313|Proteomes:UP000005204}.;
isotig10669	0.0676598	35.6947	2.43361	66.8026	4.00188	104.137	4.245	144.709	1.6323	136.155	2.18084	59.6886	561.749	0	41.2547	0.0742287	46.8852	1.82678	91.8051	2.20357	76.8543	1.60373	166.33	0.922481	202.782	632.542	-70.7938	600	No_sig_nr_hit	No_sig_nr_hit	No_sig_nr_hit	No_sig_nr_hit	No_Uniprotmatch	No_%_identity	No_evalue	No_ID	No_Description	No_KEGG	No_GOcode	No_GOBP	No_GOMF	No_GOCC	No_keywords
isotig10148	187.287	156.225	27.1469	64.6611	45.0191	129.894	31.9437	67.8127	47.4726	71.3451	536.968	144.529	1510.3	36.353	60.3105	51.9134	71.2528	25.4618	50.9312	32.5209	78.7256	34.2369	82.6672	43.4557	64.7383	632.567	877.737	700	gi|1008451853|ref|XP_015838953.1|	PREDICTED: uncharacterized protein LOC107398643 [Tribolium castaneum] >gi|1008455787|ref|XP_015840045.1| PREDICTED: uncharacterized protein LOC107398970 [Tribolium castaneum]	2.31075e-24	169	A0A139WBG5	35.50	9e-24	A0A139WBG5_TRICA	Putative RNA-directed DNA polymerase from transposon BS-like Protein {ECO:0000313|EMBL:KYB25262.1}	No_KEGG	GO:0003964 \\	No_GOBP	RNA-directed DNA polymerase activity (GO:0003964);	No_GOCC	Complete proteome {ECO:0000313|Proteomes:UP000007266};Nucleotidyltransferase {ECO:0000313|EMBL:KYB25262.1};Reference proteome {ECO:0000313|Proteomes:UP000007266};RNA-directed DNA polymerase {ECO:0000313|EMBL:KYB25262.1};Transferase {ECO:0000313|EMBL:KYB25262.1}.;
isotig06757	21.425	79.1988	10.6742	86.3645	9.004	80.5187	7.15366	116.265	6.71941	64.9148	18.0842	95.2605	595.583	10.8716	87.0118	1.29467	61.0203	6.58714	121.673	15.2042	61.4789	7.44875	129.48	19.8185	115.417	637.305	-41.7226	1100	No_sig_nr_hit	No_sig_nr_hit	No_sig_nr_hit	No_sig_nr_hit	No_Uniprotmatch	No_%_identity	No_evalue	No_ID	No_Description	No_KEGG	No_GOcode	No_GOBP	No_GOMF	No_GOCC	No_keywords
isotig11877	35.6108	24.5934	74.0281	29.7749	26.0111	37.5985	71.5153	35.3171	33.0828	24.5026	80.605	19.9155	492.555	74.6051	20.1538	69.947	38.2592	48.9201	29.9239	43.337	52.6104	89.5253	40.8337	92.6202	38.8714	639.607	-147.052	441	No_sig_nr_hit	No_sig_nr_hit	No_sig_nr_hit	No_sig_nr_hit	No_Uniprotmatch	No_%_identity	No_evalue	No_ID	No_Description	No_KEGG	No_GOcode	No_GOBP	No_GOMF	No_GOCC	No_keywords
isotig11118	24.9815	87.0137	24.7813	83.8367	27.0116	105.205	17.356	93.4175	36.453	110.671	28.0626	92.1458	730.935	14.5097	102.662	14.5772	71.2299	23.8954	85.1928	16.2863	65.3288	17.4866	109.56	30.2173	90.6151	641.56	89.3747	600	No_sig_nr_hit	No_sig_nr_hit	No_sig_nr_hit	No_sig_nr_hit	No_Uniprotmatch	No_%_identity	No_evalue	No_ID	No_Description	No_KEGG	No_GOcode	No_GOBP	No_GOMF	No_GOCC	No_keywords
isotig11129	9.57761	88.1284	1.25076	122.4	0.000159439	156.685	6.42608	66.4128	0	168.097	5.28206	90.0516	714.312	0	66.9258	0.0761664	66.0083	1.8227	148.256	0.031544	114.223	0	119.52	0	127.261	644.124	70.1872	600	No_sig_nr_hit	No_sig_nr_hit	No_sig_nr_hit	No_sig_nr_hit	No_Uniprotmatch	No_%_identity	No_evalue	No_ID	No_Description	No_KEGG	No_GOcode	No_GOBP	No_GOMF	No_GOCC	No_keywords
isotig11395	110.285	62.5372	143.486	60.779	46.0196	81.6249	148.751	70.5664	40.6995	74.5128	98.297	75.4024	1012.96	36.3662	52.4762	16.9813	57.2274	45.8749	46.5197	52.0049	72.9244	59.3563	60.754	46.2877	102.48	649.253	363.707	575	gi|913317102|ref|XP_013189520.1|	PREDICTED: uncharacterized protein LOC106134103 isoform X2 [Amyelois transitella]	1.80157e-100	191	H9JP72	84.29	2e-98	H9JP72_BOMMO	Uncharacterized protein {ECO:0000313|EnsemblMetazoa:BGIBMGA011326-TA}	No_KEGG	GO:0005856 \\	No_GOBP	No_GOMF	cytoskeleton (GO:0005856);	Complete proteome {ECO:0000313|Proteomes:UP000005204};Reference proteome {ECO:0000313|Proteomes:UP000005204}.;
isotig11903	41.5439	39.0897	58.8194	58.0916	21.009	88.0374	74.3387	52.924	6.71952	74.4934	33.7515	94.2238	643.042	16.3317	64.7384	24.2065	63.5699	34.8737	50.9339	35.7684	72.3341	46.7867	76.6901	28.3251	134.826	649.385	-6.34271	432	gi|914567265|gb|KOB71588.1|	Ephexin-1 [Operophtera brumata]	2.22831e-14	39	A0A0L7L7X1	76.92	1e-14	A0A0L7L7X1_9NEOP	Ephexin-1 {ECO:0000313|EMBL:KOB71588.1}	No_KEGG	No_GOcodes	No_GOBP	No_GOMF	No_GOCC	Complete proteome {ECO:0000313|Proteomes:UP000037510};Reference proteome {ECO:0000313|Proteomes:UP000037510}.;
isotig09804	33.2558	45.77	30.644	73.4875	10.0044	73.0201	93.3393	67.7813	10.9645	93.6314	42.8705	57.5969	632.366	16.3304	77.0123	13.3703	80.0719	19.1925	76.3628	28.1947	82.5037	56.0093	67.7262	28.3261	105.71	650.81	-18.444	700	gi|827537383|ref|XP_012546971.1|	PREDICTED: dedicator of cytokinesis protein 1 isoform X1 [Bombyx mori]	1.9551e-69	193	Q8C3J5	29.83	3e-21	DOCK2_MOUSE	Dedicator of cytokinesis protein 2	mmu:94176	GO:0005737 \\ GO:0005856 \\ GO:0012505 \\ GO:0070062 \\ GO:0016020 \\ GO:0005096 \\ GO:0030676 \\ GO:0042608 \\ GO:0030036 \\ GO:0046631 \\ GO:0046633 \\ GO:0006935 \\ GO:0007010 \\ GO:0001768 \\ GO:0001771 \\ GO:0044351 \\ GO:0001766 \\ GO:0002277 \\ GO:0045060 \\ GO:0043547 \\ GO:0050766 \\ GO:0035022 \\ GO:0045059 \\ GO:0007264 \\ GO:0042110 \\ GO:0042098 \\	actin cytoskeleton organization (GO:0030036);alpha-beta T cell activation (GO:0046631);alpha-beta T cell proliferation (GO:0046633);chemotaxis (GO:0006935);cytoskeleton organization (GO:0007010);establishment of T cell polarity (GO:0001768);immunological synapse formation (GO:0001771);macropinocytosis (GO:0044351);membrane raft polarization (GO:0001766);myeloid dendritic cell activation involved …	GTPase activator activity (GO:0005096);Rac guanyl-nucleotide exchange factor activity (GO:0030676);T cell receptor binding (GO:0042608);	cytoplasm (GO:0005737);cytoskeleton (GO:0005856);endomembrane system (GO:0012505);extracellular exosome (GO:0070062);membrane (GO:0016020);	Acetylation;Complete proteome;Cytoplasm;Cytoskeleton;Guanine-nucleotide releasing factor;Membrane;Phosphoprotein;Reference proteome;SH3 domain.;
isotig08820	0.0705947	162.853	4.78754	139.285	6.00273	173.89	2.79305	108.342	0.786857	157.458	3.42195	93.1897	852.881	5.41394	83.7114	0.0775124	111.776	8.16757	125.019	0.0314545	103.458	2.43593	120.517	0.922082	93.835	655.365	197.516	800	No_sig_nr_hit	No_sig_nr_hit	No_sig_nr_hit	No_sig_nr_hit	No_Uniprotmatch	No_%_identity	No_evalue	No_ID	No_Description	No_KEGG	No_GOcode	No_GOBP	No_GOMF	No_GOCC	No_keywords
isotig11816	90.1129	46.9126	112.889	38.8451	37.0157	40.826	105.825	31.3028	39.8663	55.3534	94.7875	24.1056	717.842	37.2873	25.7168	37.4136	38.1947	88.2679	54.2715	90.9739	28.3556	72.7684	40.8338	78.4375	63.6682	656.189	61.6526	473	gi|910337226|ref|XP_013172179.1|	PREDICTED: zinc finger homeobox protein 3 isoform X1 [Papilio xuthus] >gi|910337228|ref|XP_013172180.1| PREDICTED: zinc finger homeobox protein 3 isoform X1 [Papilio xuthus] >gi|910337230|ref|XP_013172181.1| PREDICTED: zinc finger homeobox protein 3 isoform X1 [Papilio xuthus]	3.72695e-77	159	P28167	84.21	2e-26	ZFH2_DROME	Zinc finger protein 2	dme:Dmel_CG1449	GO:0005634 \\ GO:0003677 \\ GO:0046872 \\ GO:0000977 \\ GO:0007417 \\ GO:0007476 \\ GO:0007399 \\ GO:0006355 \\ GO:0035220 \\	central nervous system development (GO:0007417);imaginal disc-derived wing morphogenesis (GO:0007476);nervous system development (GO:0007399);regulation of transcription, DNA-templated (GO:0006355);wing disc development (GO:0035220);	DNA binding (GO:0003677);metal ion binding (GO:0046872);RNA polymerase II regulatory region sequence-specific DNA binding (GO:0000977);	nucleus (GO:0005634);	Complete proteome;DNA-binding;Homeobox;Metal-binding;Nucleus;Phosphoprotein;Reference proteome;Repeat;Zinc;Zinc-finger.;
isotig03421	84.2219	114.94	101.18	47.882	67.0283	60.1566	148.783	44.8639	78.0903	102.179	101.007	59.705	1010.04	43.6485	30.1883	62.6995	39.5067	50.5512	74.1506	21.7	57.659	74.4338	51.7898	89.7803	60.4379	656.546	353.492	544	gi|913301942|ref|XP_013200210.1|	PREDICTED: Fanconi anemia group M protein [Amyelois transitella]	1.49425e-54	99	Q8IYD8	68.83	6e-30	FANCM_HUMAN	Fanconi anemia group M protein	hsa:57697	GO:0071821 \\ GO:0043240 \\ GO:0005654 \\ GO:0005524 \\ GO:0003682 \\ GO:0003677 \\ GO:0004386 \\ GO:0004518 \\ GO:0036297 \\ GO:0031297 \\ GO:0000712 \\	interstrand cross-link repair (GO:0036297);replication fork processing (GO:0031297);resolution of meiotic recombination intermediates (GO:0000712);	ATP binding (GO:0005524);chromatin binding (GO:0003682);DNA binding (GO:0003677);helicase activity (GO:0004386);nuclease activity (GO:0004518);	FANCM-MHF complex (GO:0071821);Fanconi anaemia nuclear complex (GO:0043240);nucleoplasm (GO:0005654);	3D-structure;Alternative splicing;ATP-binding;Complete proteome;DNA damage;DNA repair;DNA-binding;Helicase;Hydrolase;Nucleotide-binding;Nucleus;Phosphoprotein;Polymorphism;Reference proteome.;
isotig11418	2.4545	100.372	1.25094	103.089	0.000159773	136.318	2.06615	110.967	0	176.62	0	115.177	748.314	0	125.004	1.29317	128.374	0.215522	103.999	0.0313582	107.982	0	127.49	0	63.6483	658.037	90.2773	568	gi|930652533|gb|KPI94872.1|	Acetylcholine receptor subunit beta-like 1 [Papilio xuthus]	5.70131e-134	188	P04755	96.26	3e-129	ACH3_DROME	Acetylcholine receptor subunit beta-like 1	dme:Dmel_CG11348	GO:0005892 \\ GO:0030054 \\ GO:0005887 \\ GO:0045211 \\ GO:0004889 \\ GO:0098655 \\ GO:0099565 \\ GO:0007274 \\ GO:0035094 \\ GO:0007271 \\	cation transmembrane transport (GO:0098655);chemical synaptic transmission, postsynaptic (GO:0099565);neuromuscular synaptic transmission (GO:0007274);response to nicotine (GO:0035094);synaptic transmission, cholinergic (GO:0007271);	acetylcholine-activated cation-selective channel activity (GO:0004889);	acetylcholine-gated channel complex (GO:0005892);cell junction (GO:0030054);integral component of plasma membrane (GO:0005887);postsynaptic membrane (GO:0045211);	Cell junction;Cell membrane;Complete proteome;Disulfide bond;Glycoprotein;Ion channel;Ion transport;Ligand-gated ion channel;Membrane;Polymorphism;Postsynaptic cell membrane;Receptor;Reference proteome;Signal;Synapse;Transmembrane;Transmembrane helix;Transport.;
isotig11958	122.116	50.2667	37.7265	148.362	291.122	70.9037	26.0933	117.983	225.943	39.4132	144.34	67.0393	1341.31	26.3415	88.1711	27.8294	59.8193	52.2254	70.8657	37.9443	120.555	35.931	71.712	4.69876	62.5633	658.657	682.652	403	No_sig_nr_hit	No_sig_nr_hit	No_sig_nr_hit	No_sig_nr_hit	No_Uniprotmatch	No_%_identity	No_evalue	No_ID	No_Description	No_KEGG	No_GOcode	No_GOBP	No_GOMF	No_GOCC	No_keywords
isotig03389	62.923	148.423	84.7585	154.885	48.0204	119.195	133.378	84.1077	35.5907	156.447	90.5765	123.568	1241.87	26.3449	66.9751	27.8211	57.2526	66.3095	74.1743	33.6117	79.8702	62.7246	69.7186	25.4912	74.4415	664.735	577.137	567	No_sig_nr_hit	No_sig_nr_hit	No_sig_nr_hit	No_sig_nr_hit	No_Uniprotmatch	No_%_identity	No_evalue	No_ID	No_Description	No_KEGG	No_GOcode	No_GOBP	No_GOMF	No_GOCC	No_keywords
isotig09545	6.01824	101.494	16.5543	92.8289	5.00231	128.797	4.97117	90.6937	0	91.4897	0.0354506	86.8871	624.772	6.32319	110.48	8.54677	94.0743	3.41786	76.36	6.53936	115.032	0	121.512	5.64377	119.716	667.646	-42.8737	705	No_sig_nr_hit	No_sig_nr_hit	No_sig_nr_hit	No_sig_nr_hit	No_Uniprotmatch	No_%_identity	No_evalue	No_ID	No_Description	No_KEGG	No_GOcode	No_GOBP	No_GOMF	No_GOCC	No_keywords
isotig08908	96.0889	24.6107	264.52	37.5776	89.0376	22.5872	199.159	35.3998	41.5453	80.8999	161.329	33.5313	1086.29	65.5195	32.4142	41.0446	24.2806	99.2003	43.2092	74.7379	32.1712	108.804	40.8337	54.7979	55.0442	672.057	414.23	800	gi|909556144|ref|XP_013149601.1|	PREDICTED: ras-responsive element-binding protein 1 [Papilio polytes]	7.45331e-102	259	G6CM29	83.33	2e-105	G6CM29_DANPL	Uncharacterized protein {ECO:0000313|EMBL:EHJ77704.1}	No_KEGG	GO:0046872 \\ GO:0003676 \\	No_GOBP	metal ion binding (GO:0046872);nucleic acid binding (GO:0003676);	No_GOCC	Complete proteome {ECO:0000313|Proteomes:UP000007151};Reference proteome {ECO:0000313|Proteomes:UP000007151}.;
isotig10707	39.1928	79.2232	48.2769	69.7114	7.00315	78.3872	86.7476	81.2904	17.7582	123.428	34.9616	77.4905	743.471	8.1421	64.7319	6.13228	82.542	19.1998	96.2724	28.1969	83.7332	27.5283	116.531	18.8731	121.89	673.773	69.6981	600	gi|913303755|ref|XP_013200900.1|	PREDICTED: protein 5NUC-like [Amyelois transitella]	2.77851e-81	200	Q61503	40.39	2e-42	5NTD_MOUSE	5'-nucleotidase	mmu:23959	GO:0031225 \\ GO:0009986 \\ GO:0005737 \\ GO:0070062 \\ GO:0016020 \\ GO:0005886 \\ GO:0097060 \\ GO:0008253 \\ GO:0008198 \\ GO:0000166 \\ GO:0046086 \\ GO:0006196 \\ GO:0007420 \\ GO:0007159 \\ GO:0050728 \\ GO:0046889 \\ GO:0006164 \\ GO:0010044 \\	adenosine biosynthetic process (GO:0046086);AMP catabolic process (GO:0006196);brain development (GO:0007420);leukocyte cell-cell adhesion (GO:0007159);negative regulation of inflammatory response (GO:0050728);positive regulation of lipid biosynthetic process (GO:0046889);purine nucleotide biosynthetic process (GO:0006164);response to aluminum ion (GO:0010044);	5'-nucleotidase activity (GO:0008253);ferrous iron binding (GO:0008198);nucleotide binding (GO:0000166);	anchored component of membrane (GO:0031225);cell surface (GO:0009986);cytoplasm (GO:0005737);extracellular exosome (GO:0070062);membrane (GO:0016020);plasma membrane (GO:0005886);synaptic membrane (GO:0097060);	Cell membrane;Complete proteome;Disulfide bond;Glycoprotein;GPI-anchor;Hydrolase;Lipoprotein;Membrane;Metal-binding;Nucleotide-binding;Reference proteome;Signal;Zinc.;
contig03082	100.828	117.192	67.1231	143.273	65.0275	164.272	50.8916	113.858	50.0376	104.311	81.853	128.797	1187.46	28.1665	58.057	21.8011	67.3822	34.9105	47.6285	44.4322	101.567	14.1388	43.8217	44.3966	170.39	676.691	510.774	507	gi|985410446|ref|XP_015370671.1|	PREDICTED: zinc finger MYM-type protein 1-like [Diuraphis noxia]	4.72919e-10	72	A0A0L0UJE6	52.63	3e-19	A0A0L0UJE6_9BASI	Uncharacterized protein {ECO:0000313|EMBL:KNE87050.1}	No_KEGG	GO:0003676 \\	No_GOBP	nucleic acid binding (GO:0003676);	No_GOCC	Complete proteome {ECO:0000313|Proteomes:UP000054564};Reference proteome {ECO:0000313|Proteomes:UP000054564}.;
isotig10143	24.9777	64.7191	17.7283	94.0818	11.0048	57.989	32.6974	102.765	11.8153	75.5419	14.3297	73.2845	580.934	29.9766	109.398	27.8421	95.4059	28.6026	67.5124	5.45579	90.829	14.1402	108.564	13.2031	87.3715	678.301	-97.3674	700	No_sig_nr_hit	No_sig_nr_hit	No_sig_nr_hit	No_sig_nr_hit	No_Uniprotmatch	No_%_identity	No_evalue	No_ID	No_Description	No_KEGG	No_GOcode	No_GOBP	No_GOMF	No_GOCC	No_keywords
isotig03591	58.1942	145.106	68.3157	334.151	61.0259	199.718	55.9805	199.149	66.1561	337.382	120.384	226.196	1871.76	19.0575	55.8599	112.109	62.4017	27.0537	68.6315	27.1136	95.2208	35.9151	67.7269	23.6013	88.4456	683.136	1188.62	315	No_sig_nr_hit	No_sig_nr_hit	No_sig_nr_hit	No_sig_nr_hit	No_Uniprotmatch	No_%_identity	No_evalue	No_ID	No_Description	No_KEGG	No_GOcode	No_GOBP	No_GOMF	No_GOCC	No_keywords
isotig07174	59.3589	109.376	97.6689	117.475	50.0212	120.27	88.1063	140.898	46.6576	86.2056	52.8393	69.1177	1038	13.5994	80.3782	42.2822	80.1238	38.0946	83.0341	23.8697	147.262	27.5438	63.7432	35.8955	61.4922	697.318	340.677	1000	gi|913297796|ref|XP_013189675.1|	PREDICTED: mucin-5AC-like isoform X2 [Amyelois transitella]	1.59084e-56	148	I4DP70	75.20	2e-55	I4DP70_PAPXU	Uncharacterized protein {ECO:0000313|EMBL:BAM19710.1}	No_KEGG	GO:0005576 \\ GO:0008061 \\ GO:0006030 \\	chitin metabolic process (GO:0006030);	chitin binding (GO:0008061);	extracellular region (GO:0005576);	No_keywords
isotig08600	59.3891	512.264	62.4463	848.023	75.0318	1113.53	98.9457	497.497	17.7583	428.92	29.5785	468.073	4211.46	34.5365	37.9995	15.7818	106.693	19.2068	81.9155	92.0543	63.323	45.1216	104.579	14.148	83.0695	698.429	3513.03	801	No_sig_nr_hit	No_sig_nr_hit	No_sig_nr_hit	No_sig_nr_hit	No_Uniprotmatch	No_%_identity	No_evalue	No_ID	No_Description	No_KEGG	No_GOcode	No_GOBP	No_GOMF	No_GOCC	No_keywords
isotig11560	81.8691	68.1165	198.715	51.7607	117.049	59.0909	220.966	24.5734	121.387	69.2124	344.542	23.0621	1380.34	40.9151	32.4194	63.906	42.0452	99.1914	29.9355	98.5423	18.8354	107.115	21.9096	99.2364	46.4208	700.472	679.872	521	No_sig_nr_hit	No_sig_nr_hit	No_sig_nr_hit	No_sig_nr_hit	No_Uniprotmatch	No_%_identity	No_evalue	No_ID	No_Description	No_KEGG	No_GOcode	No_GOBP	No_GOMF	No_GOCC	No_keywords
isotig08741	506.295	194.236	275.339	169.249	863.364	381.24	327.047	82.8665	822.033	202.261	266.277	131.971	4222.18	41.8288	29.0717	36.2396	63.5736	104.101	79.7276	45.5271	109.024	45.9803	82.6679	34.0033	33.4723	705.218	3516.96	800	gi|913319631|ref|XP_013190894.1|	PREDICTED: leucine-rich repeat-containing protein 48-like [Amyelois transitella]	7.91441e-168	266	Q9H069	30.08	2e-24	DRC3_HUMAN	Dynein regulatory complex subunit 3	hsa:83450	GO:0042995 \\ GO:0005737 \\ GO:0005856 \\	No_GOBP	No_GOMF	cell projection (GO:0042995);cytoplasm (GO:0005737);cytoskeleton (GO:0005856);	Alternative splicing;Cell projection;Coiled coil;Complete proteome;Cytoplasm;Cytoskeleton;Leucine-rich repeat;Polymorphism;Reference proteome;Repeat.;
isotig10986	144.705	81.5187	276.39	96.9326	91.0385	61.2468	605.123	59.8155	73.8001	274.599	160.372	231.431	2156.97	49.1078	43.5737	29.03	69.9449	102.514	68.6637	72.5903	83.6069	51.0166	40.8344	30.222	64.7241	705.828	1451.14	600	gi|930650850|gb|KPI93194.1|	Fatty acid synthase [Papilio xuthus]	8.73254e-56	199	P12785	25.95	2e-06	FAS_RAT	Fatty acid synthase	rno:50671	GO:0005737 \\ GO:0005829 \\ GO:0070062 \\ GO:0042587 \\ GO:0005794 \\ GO:0042470 \\ GO:0005739 \\ GO:0005886 \\ GO:0047451 \\ GO:0004317 \\ GO:0004316 \\ GO:0004315 \\ GO:0004313 \\ GO:0004314 \\ GO:0008144 \\ GO:0047117 \\ GO:0004319 \\ GO:0004312 \\ GO:0042802 \\ GO:0016295 \\ GO:0070402 \\ GO:0004320 \\ GO:0016296 \\ GO:0031177 \\ GO:0044822 \\ GO:0042803 \\ GO:0006084 \\ GO:0071353 \\ GO:0006…	acetyl-CoA metabolic process (GO:0006084);cellular response to interleukin-4 (GO:0071353);fatty acid biosynthetic process (GO:0006633);lipid biosynthetic process (GO:0008610);long-chain fatty-acyl-CoA biosynthetic process (GO:0035338);mammary gland development (GO:0030879);osteoblast differentiation (GO:0001649);	3-hydroxyoctanoyl-[acyl-carrier-protein] dehydratase activity (GO:0047451);3-hydroxypalmitoyl-[acyl-carrier-protein] dehydratase activity (GO:0004317);3-oxoacyl-[acyl-carrier-protein] reductase (NADPH) activity (GO:0004316);3-oxoacyl-[acyl-carrier-protein] synthase activity (GO:0004315);[acyl-carrier-protein] S-acetyltransferase activity (GO:0004313);[acyl-carrier-protein] S-malonyltransferase ac…	cytoplasm (GO:0005737);cytosol (GO:0005829);extracellular exosome (GO:0070062);glycogen granule (GO:0042587);Golgi apparatus (GO:0005794);melanosome (GO:0042470);mitochondrion (GO:0005739);plasma membrane (GO:0005886);	3D-structure;Acetylation;Complete proteome;Cytoplasm;Fatty acid biosynthesis;Fatty acid metabolism;Hydrolase;Isopeptide bond;Lipid biosynthesis;Lipid metabolism;Lyase;Multifunctional enzyme;NAD;NADP;Oxidoreductase;Phosphopantetheine;Phosphoprotein;Pyridoxal phosphate;Reference proteome;Transferase;Ubl conjugation.;
isotig03571	68.7198	17.9074	55.2806	33.6414	85.0357	38.6803	46.5764	46.1562	93.4609	42.5924	59.8092	28.2934	616.154	69.1438	12.3408	74.7491	39.523	113.254	21.0841	75.8166	28.998	127.23	26.8896	100.182	19.4595	708.671	-92.5173	319	gi|913333839|ref|XP_013198610.1|	PREDICTED: delta-aminolevulinic acid dehydratase-like, partial [Amyelois transitella]	4.32491e-10	36	S4PGN8	86.11	9e-11	S4PGN8_9NEOP	Delta-aminolevulinic acid dehydratase {ECO:0000256|RuleBase:RU000515}	No_KEGG	GO:0046872 \\ GO:0004655 \\ GO:0006779 \\	porphyrin-containing compound biosynthetic process (GO:0006779);	metal ion binding (GO:0046872);porphobilinogen synthase activity (GO:0004655);	No_GOCC	Lyase {ECO:0000256|RuleBase:RU000515};Metal-binding {ECO:0000256|PIRSR:PIRSR001415-3};Porphyrin biosynthesis {ECO:0000256|RuleBase:RU000515};Zinc {ECO:0000256|PIRSR:PIRSR001415-3}.;
isotig09752	35.6377	71.4164	47.0975	69.6969	4.00188	79.4506	97.0277	43.4628	20.3087	83.0078	51.6239	75.3929	678.125	29.9944	55.8078	26.6036	36.9434	55.3508	92.9776	49.8502	70.3084	67.7248	53.7817	35.8871	135.907	711.137	-33.0122	700	No_sig_nr_hit	No_sig_nr_hit	No_sig_nr_hit	No_sig_nr_hit	No_Uniprotmatch	No_%_identity	No_evalue	No_ID	No_Description	No_KEGG	No_GOcode	No_GOBP	No_GOMF	No_GOCC	No_keywords
isotig09544	2.45483	100.356	1.25116	87.6362	1.0006	86.9368	1.33931	91.9146	1.63209	119.136	0	67.0105	560.668	4.50493	92.6266	0.0774838	101.636	0.21612	130.538	2.20304	95.1961	2.43712	148.404	1.86626	134.826	714.532	-153.864	705	No_sig_nr_hit	No_sig_nr_hit	No_sig_nr_hit	No_sig_nr_hit	No_Uniprotmatch	No_%_identity	No_evalue	No_ID	No_Description	No_KEGG	No_GOcode	No_GOBP	No_GOMF	No_GOCC	No_keywords
isotig11267	33.2861	106.009	54.1745	122.564	10.0044	126.701	68.4159	150.305	13.5107	184.085	28.0398	109.951	1007.05	2.6881	119.422	1.29328	123.287	5.00208	90.7567	2.20289	149.291	6.61231	122.509	3.75448	88.4483	715.267	291.779	600	No_sig_nr_hit	No_sig_nr_hit	No_sig_nr_hit	No_sig_nr_hit	No_Uniprotmatch	No_%_identity	No_evalue	No_ID	No_Description	No_KEGG	No_GOcode	No_GOBP	No_GOMF	No_GOCC	No_keywords
isotig07189	77.1547	189.714	123.57	166.547	76.0322	299.618	330.764	421.477	83.135	251.209	200.521	535.094	2754.84	27.2537	63.6388	72.3349	25.5614	16.0601	101.834	41.1931	133.896	74.4574	91.6313	16.9836	51.8054	716.65	2038.19	1000	gi|1009596901|ref|XP_015927061.1|	PREDICTED: zinc finger MYM-type protein 1-like [Parasteatoda tepidariorum]	4.12275e-69	225	Q5SVZ6	28.50	3e-09	ZMYM1_HUMAN	Zinc finger MYM-type protein 1	hsa:79830	GO:0005737 \\ GO:0005654 \\ GO:0003677 \\ GO:0000981 \\ GO:0008270 \\	No_GOBP	DNA binding (GO:0003677);RNA polymerase II transcription factor activity, sequence-specific DNA binding (GO:0000981);zinc ion binding (GO:0008270);	cytoplasm (GO:0005737);nucleoplasm (GO:0005654);	Complete proteome;Isopeptide bond;Metal-binding;Nucleus;Polymorphism;Reference proteome;Repeat;Ubl conjugation;Zinc;Zinc-finger.;
isotig10395	81.8564	82.6072	136.425	55.6176	36.0153	109.517	108.62	46.2085	14.36	84.0857	109.297	78.5422	943.153	42.7403	43.5638	23.003	59.7711	78.8782	69.756	46.603	73.4889	45.9507	81.6703	53.8503	98.1717	717.447	225.706	665	No_sig_nr_hit	No_sig_nr_hit	No_sig_nr_hit	No_sig_nr_hit	No_Uniprotmatch	No_%_identity	No_evalue	No_ID	No_Description	No_KEGG	No_GOcode	No_GOBP	No_GOMF	No_GOCC	No_keywords
isotig02597	130.537	407.367	223.604	583.473	224.095	664.702	269.474	421.597	163.811	423.617	169.914	395.839	4078.03	27.2474	61.4364	36.2729	123.289	25.4943	133.865	16.2881	64.6134	36.7472	102.588	20.7645	76.5986	725.205	3352.83	1251	gi|914560310|gb|KOB67577.1|	Retrovirus-related Pol polyprotein from transposon 17.6 [Operophtera brumata]	2.3613e-28	195	A0A0L7KWD2	39.49	2e-28	A0A0L7KWD2_9NEOP	Retrovirus-related Pol polyprotein from transposon 17.6 {ECO:0000313|EMBL:KOB67577.1}	No_KEGG	GO:0003676 \\ GO:0008270 \\	No_GOBP	nucleic acid binding (GO:0003676);zinc ion binding (GO:0008270);	No_GOCC	Complete proteome {ECO:0000313|Proteomes:UP000037510};Reference proteome {ECO:0000313|Proteomes:UP000037510}.;
isotig11868	53.4161	79.2451	64.7403	92.9301	51.0216	105.231	73.5408	93.5245	35.596	152.171	58.7131	78.5466	938.676	24.5205	74.7974	24.2174	82.6428	11.3234	101.785	23.8654	72.3016	42.5952	109.558	35.8863	122.977	726.471	212.205	450	No_sig_nr_hit	No_sig_nr_hit	No_sig_nr_hit	No_sig_nr_hit	No_Uniprotmatch	No_%_identity	No_evalue	No_ID	No_Description	No_KEGG	No_GOcode	No_GOBP	No_GOMF	No_GOCC	No_keywords
isotig11759	27.3584	111.566	41.2416	99.3535	38.0162	194.296	59.666	36.7495	20.3094	84.0685	29.0308	88.9956	830.651	8.14192	70.3669	13.3741	179.139	23.9413	80.828	8.70593	199.392	14.1465	65.7364	20.7694	50.7	735.242	95.4087	495	gi|930670667|gb|KPJ11482.1|	Retrovirus-related Pol polyprotein from transposon TNT 1-94 [Papilio machaon]	3.72511e-37	99	P10978	40.37	6e-17	POLX_TOBAC	Retrovirus-related Pol polyprotein from transposon TNT 1-94	No_KEGG	GO:0004190 \\ GO:0004519 \\ GO:0003676 \\ GO:0003964 \\ GO:0008270 \\ GO:0015074 \\	DNA integration (GO:0015074);	aspartic-type endopeptidase activity (GO:0004190);endonuclease activity (GO:0004519);nucleic acid binding (GO:0003676);RNA-directed DNA polymerase activity (GO:0003964);zinc ion binding (GO:0008270);	No_GOCC	Aspartyl protease;Endonuclease;Hydrolase;Metal-binding;Nuclease;Nucleotidyltransferase;Protease;RNA-directed DNA polymerase;Transferase;Transposable element;Zinc;Zinc-finger.;
isotig07429	119.757	97.1075	71.8145	86.5512	63.0267	118.113	82.2923	80.0269	44.9497	108.55	78.2058	56.5608	1006.96	40.9113	42.4589	33.8451	75.0145	27.0601	73.0585	34.6916	93.9218	45.9434	87.6459	79.3732	104.651	738.575	268.38	1000	gi|909552973|ref|XP_013147901.1|	PREDICTED: uncharacterized protein LOC106110572 [Papilio polytes] >gi|909552975|ref|XP_013147902.1| PREDICTED: uncharacterized protein LOC106110572 [Papilio polytes]	1.03237e-51	336	A0A0N1PI55	32.73	2e-52	A0A0N1PI55_PAPMA	Uncharacterized protein {ECO:0000313|EMBL:KPJ14639.1}	No_KEGG	No_GOcodes	No_GOBP	No_GOMF	No_GOCC	No_keywords
isotig06032	0.0702868	163.925	0.0667597	92.8923	0.000158812	147.006	0	52.8828	0.785883	102.104	0.641543	55.4924	615.866	0	170.795	0.078675	180.557	0.216339	129.439	3.28746	101.552	0	88.646	1.86549	62.5502	738.987	-123.121	1273	No_sig_nr_hit	No_sig_nr_hit	No_sig_nr_hit	No_sig_nr_hit	No_Uniprotmatch	No_%_identity	No_evalue	No_ID	No_Description	No_KEGG	No_GOcode	No_GOBP	No_GOMF	No_GOCC	No_keywords
isotig11408	29.7251	85.9211	35.3628	108.332	22.0095	85.9044	69.9166	100.223	53.4304	201.132	49.8913	119.383	961.231	34.5244	137.301	13.3745	113.214	31.7706	108.432	14.1219	73.5432	23.3501	113.545	36.8381	39.9432	739.957	221.274	572	No_sig_nr_hit	No_sig_nr_hit	No_sig_nr_hit	No_sig_nr_hit	No_Uniprotmatch	No_%_identity	No_evalue	No_ID	No_Description	No_KEGG	No_GOcode	No_GOBP	No_GOMF	No_GOCC	No_keywords
isotig09030	17.878	110.447	31.8397	112.211	8.00358	147.065	51.6521	78.6277	15.2092	140.458	22.7388	108.896	845.026	8.14175	111.596	4.92374	95.3431	20.7823	115.088	9.78955	116.138	6.61277	105.575	8.47811	138.046	740.514	104.512	800	No_sig_nr_hit	No_sig_nr_hit	No_sig_nr_hit	No_sig_nr_hit	No_Uniprotmatch	No_%_identity	No_evalue	No_ID	No_Description	No_KEGG	No_GOcode	No_GOBP	No_GOMF	No_GOCC	No_keywords
isotig09098	10.7631	91.4573	14.2022	87.6628	2.00103	107.357	15.8964	135.275	9.26617	119.147	6.83172	67.0145	666.875	3.59603	80.358	1.29414	104.145	8.16768	101.795	4.37171	107.318	9.95724	147.407	8.47834	165.03	741.918	-75.043	800	No_sig_nr_hit	No_sig_nr_hit	No_sig_nr_hit	No_sig_nr_hit	No_Uniprotmatch	No_%_identity	No_evalue	No_ID	No_Description	No_KEGG	No_GOcode	No_GOBP	No_GOMF	No_GOCC	No_keywords
isotig11502	38.0037	62.4999	45.9216	73.5497	6.00273	68.7202	94.8478	46.1557	9.26618	141.523	47.1509	94.2435	727.885	19.0611	102.642	14.5754	48.3893	38.1062	97.4195	48.7734	133.216	61.0413	64.7383	53.854	66.9001	748.717	-20.8316	539	gi|909569572|ref|XP_013140292.1|	PREDICTED: DENN domain-containing protein 4C [Papilio polytes]	1.49952e-87	158	Q5VZ89	45.16	1e-34	DEN4C_HUMAN	DENN domain-containing protein 4C	hsa:55667	GO:0030659 \\ GO:0005829 \\ GO:0032593 \\ GO:0005886 \\ GO:0017112 \\ GO:0032869 \\ GO:0072659 \\ GO:0015031 \\	cellular response to insulin stimulus (GO:0032869);protein localization to plasma membrane (GO:0072659);protein transport (GO:0015031);	Rab guanyl-nucleotide exchange factor activity (GO:0017112);	cytoplasmic vesicle membrane (GO:0030659);cytosol (GO:0005829);insulin-responsive compartment (GO:0032593);plasma membrane (GO:0005886);	Alternative splicing;Cell membrane;Complete proteome;Cytoplasm;Cytoplasmic vesicle;Guanine-nucleotide releasing factor;Membrane;Phosphoprotein;Polymorphism;Protein transport;Reference proteome;Transport.;
isotig07190	22.6171	114.895	25.9614	92.8913	11.0048	121.302	34.1388	88.0396	20.3066	120.24	31.197	89.0046	771.598	7.23237	82.5929	8.54659	97.8285	11.324	91.8429	13.0387	99.0509	7.44964	191.231	6.58892	137.003	753.73	17.8685	1000	No_sig_nr_hit	No_sig_nr_hit	No_sig_nr_hit	No_sig_nr_hit	No_Uniprotmatch	No_%_identity	No_evalue	No_ID	No_Description	No_KEGG	No_GOcode	No_GOBP	No_GOMF	No_GOCC	No_keywords
isotig11627	48.6937	121.635	80.0373	113.596	10.0044	107.376	112.255	89.4674	18.6053	137.284	70.9142	115.186	1025.05	22.7046	65.8512	7.33934	71.1639	49.08	121.73	15.2057	90.0207	56.8305	91.6301	27.3791	136.993	755.928	269.126	503	gi|827545786|ref|XP_012545381.1|	PREDICTED: vacuolar protein sorting-associated protein 13C [Bombyx mori]	2.43417e-84	167	H9JF20	80.24	2e-84	H9JF20_BOMMO	Uncharacterized protein {ECO:0000313|EnsemblMetazoa:BGIBMGA008117-TA}	No_KEGG	No_GOcodes	No_GOBP	No_GOMF	No_GOCC	Coiled coil {ECO:0000256|SAM:Coils};Complete proteome {ECO:0000313|Proteomes:UP000005204};Reference proteome {ECO:0000313|Proteomes:UP000005204}.;
isotig12020	87.7332	61.4025	77.6496	42.7036	100.042	51.5636	83.8147	25.9116	102.768	51.1101	93.2647	45.0462	823.01	84.5937	56.9814	76.0217	54.8001	66.314	60.9057	72.5758	56.962	67.7556	59.7584	60.4759	41.0238	758.168	64.8421	268	No_sig_nr_hit	No_sig_nr_hit	No_sig_nr_hit	No_sig_nr_hit	No_Uniprotmatch	No_%_identity	No_evalue	No_ID	No_Description	No_KEGG	No_GOcode	No_GOBP	No_GOMF	No_GOCC	No_keywords
isotig10440	80.6219	59.1685	81.162	32.3927	56.0237	50.4948	115.93	75.9387	55.1558	44.7251	104.003	67.0265	822.643	86.4298	36.8931	62.7544	47.1611	50.5919	48.734	85.5504	42.9916	85.3148	74.6979	78.4302	60.4413	759.991	62.6523	651	No_sig_nr_hit	No_sig_nr_hit	No_sig_nr_hit	No_sig_nr_hit	No_Uniprotmatch	No_%_identity	No_evalue	No_ID	No_Description	No_KEGG	No_GOcode	No_GOBP	No_GOMF	No_GOCC	No_keywords
isotig11097	23.8062	161.744	16.5581	112.264	20.0086	172.826	31.2081	84.0528	2.47971	114.91	17.1266	96.3234	853.307	16.3272	159.613	6.13043	124.646	23.9209	104.016	20.6193	88.1736	7.44825	98.604	16.984	93.8346	760.318	92.989	600	No_sig_nr_hit	No_sig_nr_hit	No_sig_nr_hit	No_sig_nr_hit	No_Uniprotmatch	No_%_identity	No_evalue	No_ID	No_Description	No_KEGG	No_GOcode	No_GOBP	No_GOMF	No_GOCC	No_keywords
isotig07912	4.83115	83.6614	7.14441	110.796	11.0048	138.493	18.081	147.538	1.63282	124.481	6.21137	100.51	754.386	0.871793	98.1948	1.29405	94.0237	11.3255	111.756	5.45546	109.823	1.60333	186.252	0	142.39	762.989	-8.60309	900	No_sig_nr_hit	No_sig_nr_hit	No_sig_nr_hit	No_sig_nr_hit	No_Uniprotmatch	No_%_identity	No_evalue	No_ID	No_Description	No_KEGG	No_GOcode	No_GOBP	No_GOMF	No_GOCC	No_keywords
isotig10593	17.8804	182.986	45.9625	185.791	8.00357	173.944	74.2259	192.32	12.6618	163.877	28.9756	137.167	1223.79	8.14181	83.7404	8.54672	146.11	8.16587	117.32	9.78946	165.696	8.28438	112.549	11.313	86.2915	765.947	457.847	612	gi|357629800|gb|EHJ78352.1|	maltose phosphorylase [Danaus plexippus]	1.70166e-129	203	A0JMP0	41.71	6e-36	ATHL1_DANRE	Acid trehalase-like protein 1	dre:777617	GO:0005618 \\ GO:0016787 \\ GO:0016798 \\ GO:0005975 \\	carbohydrate metabolic process (GO:0005975);	hydrolase activity (GO:0016787);hydrolase activity, acting on glycosyl bonds (GO:0016798);	cell wall (GO:0005618);	Complete proteome;Glycosidase;Hydrolase;Reference proteome.;
isotig11829	59.3437	68.1027	38.8972	148.305	140.059	77.3404	51.6148	163.913	61.0822	73.4603	103.443	147.642	1133.2	49.0906	104.938	59.1606	50.9867	94.4493	34.3583	59.5833	43.6247	31.7159	102.587	52.9057	84.1549	767.555	365.648	465	gi|768435955|ref|XP_011559438.1|	PREDICTED: uncharacterized protein LOC105389929 [Plutella xylostella]	3.93301e-18	38	A0A0N1IBH6	50.00	3e-11	A0A0N1IBH6_PAPXU	Uncharacterized protein {ECO:0000313|EMBL:KPJ01687.1}	No_KEGG	GO:0003676 \\ GO:0015074 \\	DNA integration (GO:0015074);	nucleic acid binding (GO:0003676);	No_GOCC	No_keywords
isotig03467	10.7639	103.764	10.6751	155.967	14.0061	129.899	12.2519	132.638	7.56901	126.636	7.14776	160.185	871.503	0	136.191	8.54613	162.72	1.82548	98.461	0.0312945	98.4604	6.61281	124.5	4.69924	126.191	768.239	103.265	500	gi|913311142|ref|XP_013186237.1|	PREDICTED: uncharacterized protein LOC106131627 [Amyelois transitella]	1.89452e-82	170	A0A0L7LIA3	81.93	1e-80	A0A0L7LIA3_9NEOP	Uncharacterized protein {ECO:0000313|EMBL:KOB75278.1}	No_KEGG	No_GOcodes	No_GOBP	No_GOMF	No_GOCC	Complete proteome {ECO:0000313|Proteomes:UP000037510};Reference proteome {ECO:0000313|Proteomes:UP000037510}.;
isotig07987	19.0628	121.586	13.0282	109.625	30.0128	99.8297	31.2296	58.3044	38.9961	92.601	54.3357	129.835	798.446	27.2527	68.1019	30.2353	69.951	58.5306	126.169	37.9462	84.8961	16.649	92.6267	46.288	110.024	768.671	29.7753	900	No_sig_nr_hit	No_sig_nr_hit	No_sig_nr_hit	No_sig_nr_hit	No_Uniprotmatch	No_%_identity	No_evalue	No_ID	No_Description	No_KEGG	No_GOcode	No_GOBP	No_GOMF	No_GOCC	No_keywords
isotig06801	1.26321	139.442	8.32086	150.855	0.000160286	161.013	2.79295	123.186	0	184.065	2.1885	105.757	878.884	0.871985	100.452	2.50492	121.975	6.58643	130.541	0.0314339	93.9161	0.769467	165.336	0	147.774	770.758	108.126	1100	No_sig_nr_hit	No_sig_nr_hit	No_sig_nr_hit	No_sig_nr_hit	No_Uniprotmatch	No_%_identity	No_evalue	No_ID	No_Description	No_KEGG	No_GOcode	No_GOBP	No_GOMF	No_GOCC	No_keywords
isotig10288	11.9498	110.434	13.028	116.036	5.00231	125.596	23.1896	106.943	10.1151	187.266	20.2355	94.2464	824.041	0	116.052	4.92379	96.6062	8.16756	109.545	10.8728	109.188	5.77798	137.447	15.0927	157.477	771.149	52.8921	697	gi|768447432|ref|XP_011565708.1|	PREDICTED: Down syndrome cell adhesion molecule-like protein Dscam2 [Plutella xylostella]	2.17716e-108	166	Q9VS29	34.34	2e-31	DSCL_DROME	Down syndrome cell adhesion molecule-like protein Dscam2	dme:Dmel_CG42256	GO:0005887 \\ GO:0042802 \\ GO:0007156 \\ GO:0048812 \\	homophilic cell adhesion via plasma membrane adhesion molecules (GO:0007156);neuron projection morphogenesis (GO:0048812);	identical protein binding (GO:0042802);	integral component of plasma membrane (GO:0005887);	Alternative splicing;Cell adhesion;Complete proteome;Disulfide bond;Immunoglobulin domain;Membrane;Reference proteome;Repeat;Signal;Transmembrane;Transmembrane helix.;
isotig11802	16.6931	139.435	4.78785	127.676	26.0112	186.784	15.1657	100.284	0.786776	125.55	11.5042	106.792	861.471	7.23238	77.0256	14.5773	105.449	12.9016	98.4834	4.37166	111.762	6.61391	183.263	2.81073	146.705	771.197	90.2735	477	No_sig_nr_hit	No_sig_nr_hit	No_sig_nr_hit	No_sig_nr_hit	No_Uniprotmatch	No_%_identity	No_evalue	No_ID	No_Description	No_KEGG	No_GOcode	No_GOBP	No_GOMF	No_GOCC	No_keywords
isotig07998	11.9489	118.201	20.0801	63.2545	13.0057	27.9306	21.785	56.7151	27.1054	138.315	37.7848	48.1836	584.309	16.3278	50.2844	33.8657	156.278	56.9169	83.0249	31.4475	94.4899	14.976	66.7303	57.6359	110.017	771.995	-187.685	900	gi|768427149|ref|XP_011554649.1|	PREDICTED: uncharacterized protein LOC105385899 isoform X2 [Plutella xylostella]	1.20928e-74	198	A0A0L7K2L7	36.84	6e-28	A0A0L7K2L7_9NEOP	Uncharacterized protein {ECO:0000313|EMBL:KOB51928.1}	No_KEGG	No_GOcodes	No_GOBP	No_GOMF	No_GOCC	Complete proteome {ECO:0000313|Proteomes:UP000037510};Reference proteome {ECO:0000313|Proteomes:UP000037510}.;
isotig09177	19.0641	142.781	36.5435	94.2196	13.0057	107.37	56.0285	120.503	4.17517	117.044	38.7311	85.8618	835.327	6.32305	84.8166	7.3396	91.4797	30.2153	94.0759	22.7854	105.335	19.994	104.578	11.3129	195.216	773.472	61.8556	800	gi|913327928|ref|XP_013195445.1|	PREDICTED: mucin-5AC [Amyelois transitella]	5.05825e-77	268	A0A0L7KNT5	62.95	7e-76	A0A0L7KNT5_9NEOP	Uncharacterized protein {ECO:0000313|EMBL:KOB64760.1}	No_KEGG	GO:0016021 \\	No_GOBP	No_GOMF	integral component of membrane (GO:0016021);	Complete proteome {ECO:0000313|Proteomes:UP000037510};Membrane {ECO:0000256|SAM:Phobius};Reference proteome {ECO:0000313|Proteomes:UP000037510};Transmembrane {ECO:0000256|SAM:Phobius};Transmembrane helix {ECO:0000256|SAM:Phobius}.;
isotig02119	329.74	423.015	375.363	662.299	481.203	689.428	270.903	779.376	406.66	463.028	370.045	792.728	6043.79	50.9304	53.6063	47.079	36.9809	149.674	49.8612	112.649	53.7257	79.4968	31.8698	48.184	62.5817	776.638	5267.15	1700	gi|913324765|ref|XP_013193718.1|	PREDICTED: uncharacterized protein LOC106137436 [Amyelois transitella]	0	546	G6DPA4	53.89	0.0	G6DPA4_DANPL	Uncharacterized protein {ECO:0000313|EMBL:EHJ64678.1}	No_KEGG	GO:0016021 \\	No_GOBP	No_GOMF	integral component of membrane (GO:0016021);	Complete proteome {ECO:0000313|Proteomes:UP000007151};Membrane {ECO:0000256|SAM:Phobius};Reference proteome {ECO:0000313|Proteomes:UP000007151};Transmembrane {ECO:0000256|SAM:Phobius};Transmembrane helix {ECO:0000256|SAM:Phobius}.;
isotig10671	7.20503	90.3545	4.78907	115.966	2.00103	68.6987	4.24226	93.2119	0.786293	106.383	4.65599	81.6616	579.956	10.8701	126.116	7.33925	106.807	8.16749	104.02	3.28739	127.01	0.769267	136.451	1.86625	145.605	778.31	-198.354	600	No_sig_nr_hit	No_sig_nr_hit	No_sig_nr_hit	No_sig_nr_hit	No_Uniprotmatch	No_%_identity	No_evalue	No_ID	No_Description	No_KEGG	No_GOcode	No_GOBP	No_GOMF	No_GOCC	No_keywords
isotig10240	58.115	58.0397	49.4405	47.8203	79.0333	49.4185	59.6936	82.6628	58.5724	52.1661	55.0774	65.9742	716.014	87.3375	49.1649	67.5734	35.7386	78.854	42.1045	84.4794	51.2383	92.0252	71.71	64.2499	56.1263	780.602	-64.5881	700	No_sig_nr_hit	No_sig_nr_hit	No_sig_nr_hit	No_sig_nr_hit	No_Uniprotmatch	No_%_identity	No_evalue	No_ID	No_Description	No_KEGG	No_GOcode	No_GOBP	No_GOMF	No_GOCC	No_keywords
isotig10684	0.0702095	76.9994	2.43086	167.457	2.00103	84.7924	5.69749	89.2238	4.17561	180.865	3.73305	84.8203	702.266	2.68808	117.191	0.0779918	124.55	0.216187	111.75	1.11801	116.852	0.769431	153.383	0	154.24	782.836	-80.5697	600	gi|914563949|gb|KOB69572.1|	Uncharacterized protein OBRU01_16626 [Operophtera brumata]	3.21703e-44	178	P18172	35.16	7e-27	DHGL_DROPS	Glucose dehydrogenase [FAD, quinone]	dpo:Dpse_GA11047	GO:0005576 \\ GO:0050660 \\ GO:0016614 \\	No_GOBP	flavin adenine dinucleotide binding (GO:0050660);oxidoreductase activity, acting on CH-OH group of donors (GO:0016614);	extracellular region (GO:0005576);	Complete proteome;FAD;Flavoprotein;Oxidoreductase;Reference proteome;Secreted;Selenocysteine;Signal.;
isotig11586	15.5066	123.809	15.3805	100.608	9.004	132.049	14.4375	143.457	10.964	164.936	8.08165	144.492	882.726	21.7863	139.514	12.1676	99.2244	17.6314	112.871	10.8729	111.065	6.61279	114.539	13.2028	126.19	785.678	97.0479	515	gi|930666717|gb|KPJ07825.1|	Transmembrane protein 132B [Papilio machaon]	1.47873e-09	33	H9JBP0	90.91	9e-10	H9JBP0_BOMMO	Uncharacterized protein {ECO:0000313|EnsemblMetazoa:BGIBMGA006935-TA}	No_KEGG	GO:0016021 \\	No_GOBP	No_GOMF	integral component of membrane (GO:0016021);	Complete proteome {ECO:0000313|Proteomes:UP000005204};Membrane {ECO:0000256|SAM:Phobius};Reference proteome {ECO:0000313|Proteomes:UP000005204};Transmembrane {ECO:0000256|SAM:Phobius};Transmembrane helix {ECO:0000256|SAM:Phobius}.;
isotig11878	9.57755	151.697	7.14353	123.82	23.0099	137.434	7.88432	194.897	16.0577	155.371	6.52991	176.946	1010.37	9.05121	126.129	16.9928	115.712	0.217036	102.924	9.78956	144.166	5.77715	128.484	17.9283	110.023	787.192	223.175	446	No_sig_nr_hit	No_sig_nr_hit	No_sig_nr_hit	No_sig_nr_hit	No_Uniprotmatch	No_%_identity	No_evalue	No_ID	No_Description	No_KEGG	No_GOcode	No_GOBP	No_GOMF	No_GOCC	No_keywords
isotig11169	34.411	39.0643	25.9303	41.307	22.0093	18.2642	20.3898	14.9893	39.0566	25.5625	40.5382	33.5162	355.039	38.1615	222.103	30.2616	54.8286	47.3682	36.5582	29.2731	65.9927	21.6705	85.6546	28.3258	128.348	788.545	-433.507	600	No_sig_nr_hit	No_sig_nr_hit	No_sig_nr_hit	No_sig_nr_hit	No_Uniprotmatch	No_%_identity	No_evalue	No_ID	No_Description	No_KEGG	No_GOcode	No_GOBP	No_GOMF	No_GOCC	No_keywords
isotig11391	2.45165	211.96	2.42888	180.601	0.000160759	217.903	0	115.15	0	225.59	2.81248	163.345	1122.24	0.872168	137.275	4.92291	118.239	1.82234	121.729	1.11779	149.214	3.27126	124.5	0	127.265	790.228	332.015	576	gi|936598752|ref|XP_014212917.1|	PREDICTED: glutamate [NMDA] receptor subunit 1-like [Copidosoma floridanum]	1.5809e-118	191	B4MU83	94.76	3e-109	NMDA1_DROWI	Glutamate [NMDA] receptor subunit 1 {ECO:0000250|UniProtKB:Q24418}	dwi:Dwil_GK23704	GO:0030054 \\ GO:0017146 \\ GO:0014069 \\ GO:0045211 \\ GO:0005234 \\ GO:0004970 \\ GO:0055074 \\ GO:0035235 \\ GO:0007616 \\ GO:0008355 \\ GO:0042391 \\ GO:0007268 \\	calcium ion homeostasis (GO:0055074);ionotropic glutamate receptor signaling pathway (GO:0035235);long-term memory (GO:0007616);olfactory learning (GO:0008355);regulation of membrane potential (GO:0042391);synaptic transmission (GO:0007268);	extracellular-glutamate-gated ion channel activity (GO:0005234);ionotropic glutamate receptor activity (GO:0004970);	cell junction (GO:0030054);NMDA selective glutamate receptor complex (GO:0017146);postsynaptic density (GO:0014069);postsynaptic membrane (GO:0045211);	Calcium;Cell junction;Cell membrane;Complete proteome;Disulfide bond;Glycoprotein;Ion channel;Ion transport;Ligand-gated ion channel;Magnesium;Membrane;Phosphoprotein;Postsynaptic cell membrane;Receptor;Reference proteome;Signal;Synapse;Transmembrane;Transmembrane helix;Transport.;
isotig08958	14.3218	128.287	2.43027	139.249	0.000159921	155.633	0.617427	102.891	1.63321	165.97	1.26199	93.1912	805.485	0	157.345	8.54662	95.4042	0.215692	85.212	0.0313767	130.916	2.43752	115.534	5.64413	191.974	793.262	12.2238	800	No_sig_nr_hit	No_sig_nr_hit	No_sig_nr_hit	No_sig_nr_hit	No_Uniprotmatch	No_%_identity	No_evalue	No_ID	No_Description	No_KEGG	No_GOcode	No_GOBP	No_GOMF	No_GOCC	No_keywords
isotig11907	103.167	32.4189	186.923	24.6712	22.0095	62.3047	218.906	32.6913	16.0592	34.0854	179.582	25.154	937.972	37.2776	65.8464	25.4071	33.1554	108.603	38.7855	63.9169	40.4326	154.798	33.8614	135.144	59.3715	796.599	141.372	431	gi|909549474|ref|XP_013148810.1|	PREDICTED: M-phase inducer phosphatase 1-like isoform X1 [Papilio polytes]	1.24049e-42	135	A0A0B6VKA0	100.00	3e-40	A0A0B6VKA0_OSTFU	Uncharacterized protein {ECO:0000313|EMBL:BAQ21236.1}	No_KEGG	No_GOcodes	No_GOBP	No_GOMF	No_GOCC	No_keywords
isotig11951	24.9761	73.6267	36.5184	59.373	18.0078	86.9351	31.2502	42.0674	21.1585	107.466	37.4934	63.8806	602.753	30.8837	121.694	26.642	133.538	30.2204	98.5037	34.6951	99.5859	29.2116	85.6554	31.1643	75.5154	797.31	-194.556	406	No_sig_nr_hit	No_sig_nr_hit	No_sig_nr_hit	No_sig_nr_hit	No_Uniprotmatch	No_%_identity	No_evalue	No_ID	No_Description	No_KEGG	No_GOcode	No_GOBP	No_GOMF	No_GOCC	No_keywords
isotig11961	0.070635	155.056	1.2498	158.602	0.000160535	196.431	0.617991	112.419	0	178.738	1.26273	94.2402	898.688	3.59711	189.715	0.0783764	101.787	1.82287	107.347	0.031531	150.526	0	104.579	0.922177	140.193	800.601	98.0876	401	gi|914577069|gb|KOB78843.1|	Ankyrin 2, isoform AA, partial [Operophtera brumata]	1.23048e-23	47	A0A0L7LTN3	65.96	8e-24	A0A0L7LTN3_9NEOP	Ankyrin 2, isoform AA {ECO:0000313|EMBL:KOB78843.1}	No_KEGG	No_GOcodes	No_GOBP	No_GOMF	No_GOCC	ANK repeat {ECO:0000256|RuleBase:RU003321};Coiled coil {ECO:0000256|SAM:Coils};Complete proteome {ECO:0000313|Proteomes:UP000037510};Reference proteome {ECO:0000313|Proteomes:UP000037510}.;
isotig11852	15.5064	118.233	11.8516	104.459	16.007	122.386	23.1871	120.478	17.7584	106.411	13.6874	112.027	781.992	14.5082	146.207	10.9608	104.304	9.7472	90.7517	6.53918	130.846	21.6689	143.424	15.0928	111.112	805.161	-23.1698	456	gi|913312912|ref|XP_013187207.1|	PREDICTED: phosphoinositide 3-kinase adapter protein 1 isoform X3 [Amyelois transitella]	5.76257e-77	142	A0A0L7LGA1	87.23	4e-72	A0A0L7LGA1_9NEOP	Phosphoinositide 3-kinase adapter protein 1 {ECO:0000313|EMBL:KOB74482.1}	No_KEGG	GO:0016301 \\	No_GOBP	kinase activity (GO:0016301);	No_GOCC	Complete proteome {ECO:0000313|Proteomes:UP000037510};Kinase {ECO:0000313|EMBL:KOB74482.1};Reference proteome {ECO:0000313|Proteomes:UP000037510};Transferase {ECO:0000313|EMBL:KOB74482.1}.;
isotig11577	7.20435	104.879	61.2128	107.076	21.009	86.9675	10.0667	127.143	12.6654	73.413	6.52004	77.4675	695.624	14.5084	93.7811	45.9102	100.47	33.3624	99.608	19.5373	107.866	17.4849	125.495	18.873	130.517	807.413	-111.789	517	No_sig_nr_hit	No_sig_nr_hit	No_sig_nr_hit	No_sig_nr_hit	No_Uniprotmatch	No_%_identity	No_evalue	No_ID	No_Description	No_KEGG	No_GOcode	No_GOBP	No_GOMF	No_GOCC	No_keywords
isotig10189	7.20425	140.548	11.8519	127.674	10.0044	99.8564	7.88279	171.78	23.7007	163.881	8.39394	159.151	931.928	15.4175	125.038	45.9255	122.11	17.6246	63.1052	21.7011	118.155	15.8119	127.487	17.9281	117.575	807.879	124.049	700	No_sig_nr_hit	No_sig_nr_hit	No_sig_nr_hit	No_sig_nr_hit	No_Uniprotmatch	No_%_identity	No_evalue	No_ID	No_Description	No_KEGG	No_GOcode	No_GOBP	No_GOMF	No_GOCC	No_keywords
isotig06214	0.0710022	244.301	3.60761	163.872	0.000159571	165.272	0	71.8202	0.78701	160.66	4.04289	109.94	924.373	0.872605	144.034	1.29192	233.923	0.215099	98.4642	0.0313121	103.55	0.768777	140.437	0	85.2173	808.806	115.567	1200	No_sig_nr_hit	No_sig_nr_hit	No_sig_nr_hit	No_sig_nr_hit	No_Uniprotmatch	No_%_identity	No_evalue	No_ID	No_Description	No_KEGG	No_GOcode	No_GOBP	No_GOMF	No_GOCC	No_keywords
isotig08379	4.83128	111.502	1.25105	81.2276	5.00231	88.0254	7.88176	108.168	14.3621	93.6343	6.52105	97.3638	619.77	18.1471	101.596	23.0218	128.403	28.6586	115.103	27.1181	120.537	25.0203	103.583	10.3679	110.017	811.574	-191.804	865	No_sig_nr_hit	No_sig_nr_hit	No_sig_nr_hit	No_sig_nr_hit	No_Uniprotmatch	No_%_identity	No_evalue	No_ID	No_Description	No_KEGG	No_GOcode	No_GOBP	No_GOMF	No_GOCC	No_keywords
isotig10038	0.0702367	139.405	1.25042	109.604	0.000159872	168.504	0.617386	86.6917	0	175.548	0.342357	98.4268	780.46	0	112.723	0.0778993	121.995	0.217049	131.668	0.0315244	125.697	2.43759	164.339	0	154.245	813.432	-32.9726	700	No_sig_nr_hit	No_sig_nr_hit	No_sig_nr_hit	No_sig_nr_hit	No_Uniprotmatch	No_%_identity	No_evalue	No_ID	No_Description	No_KEGG	No_GOcode	No_GOBP	No_GOMF	No_GOCC	No_keywords
isotig08905	42.772	39.1141	117.643	184.448	23.0099	86.9821	48.7266	139.406	29.6509	62.8119	60.9448	138.203	973.713	15.4176	181.91	16.9938	81.4771	27.0743	104.03	34.6947	93.2277	25.019	119.52	26.4353	90.6199	816.418	157.294	800	gi|557010271|ref|XP_006005906.1|	PREDICTED: zinc finger BED domain-containing protein 5-like [Latimeria chalumnae]	1.07408e-94	267	A4Z943	47.41	4e-74	ZBED5_BOVIN	Zinc finger BED domain-containing protein 5	bta:539898	GO:0005737 \\ GO:0005739 \\ GO:0005654 \\ GO:0003677 \\ GO:0046872 \\ GO:0000981 \\	No_GOBP	DNA binding (GO:0003677);metal ion binding (GO:0046872);RNA polymerase II transcription factor activity, sequence-specific DNA binding (GO:0000981);	cytoplasm (GO:0005737);mitochondrion (GO:0005739);nucleoplasm (GO:0005654);	Complete proteome;Metal-binding;Reference proteome;Zinc;Zinc-finger.;
isotig11901	10.7638	150.592	3.60907	140.57	16.007	122.416	28.2829	230.085	19.4558	154.285	7.45785	108.896	992.421	7.23282	140.64	14.5809	125.892	8.16683	85.2387	11.9562	165.776	6.61274	133.464	3.7547	113.254	816.569	175.852	435	No_sig_nr_hit	No_sig_nr_hit	No_sig_nr_hit	No_sig_nr_hit	No_Uniprotmatch	No_%_identity	No_evalue	No_ID	No_Description	No_KEGG	No_GOcode	No_GOBP	No_GOMF	No_GOCC	No_keywords
isotig03200	26.1706	49.1356	22.4348	154.615	15.0065	127.764	45.8004	129.989	44.9383	214.946	9.9496	104.722	945.472	3.59685	101.595	2.50409	160.108	11.3265	136.121	2.20248	155.505	6.61261	95.6152	19.819	125.105	820.11	125.362	767	No_sig_nr_hit	No_sig_nr_hit	No_sig_nr_hit	No_sig_nr_hit	No_Uniprotmatch	No_%_identity	No_evalue	No_ID	No_Description	No_KEGG	No_GOcode	No_GOBP	No_GOMF	No_GOCC	No_keywords
isotig06691	2.45407	133.813	0.0665447	92.851	0.000159134	138.439	0	75.8302	0.786435	129.782	3.41761	73.2944	650.735	0	75.9204	0.0777378	143.504	1.82246	142.734	0.0315626	126.304	0	131.47	0	198.45	820.314	-169.579	1100	No_sig_nr_hit	No_sig_nr_hit	No_sig_nr_hit	No_sig_nr_hit	No_Uniprotmatch	No_%_identity	No_evalue	No_ID	No_Description	No_KEGG	No_GOcode	No_GOBP	No_GOMF	No_GOCC	No_keywords
isotig07923	119.829	119.454	88.31	326.459	180.076	152.525	377.355	794.069	159.548	104.344	581.509	1303.73	4307.21	50.0023	85.9754	68.7878	50.9822	77.4008	131.709	55.2702	67.0801	25.0219	65.7345	49.1277	95.9994	823.092	3484.12	900	No_sig_nr_hit	No_sig_nr_hit	No_sig_nr_hit	No_sig_nr_hit	No_Uniprotmatch	No_%_identity	No_evalue	No_ID	No_Description	No_KEGG	No_GOcode	No_GOBP	No_GOMF	No_GOCC	No_keywords
isotig08677	2.45399	150.528	0.0665778	79.9976	0.000160119	149.205	0	124.51	0	187.264	1.26457	119.367	814.656	0.87219	113.861	0.0781722	151.226	1.82321	90.7585	0.0315036	158.197	0.769435	146.411	0	161.786	825.814	-11.1576	800	No_sig_nr_hit	No_sig_nr_hit	No_sig_nr_hit	No_sig_nr_hit	No_Uniprotmatch	No_%_identity	No_evalue	No_ID	No_Description	No_KEGG	No_GOcode	No_GOBP	No_GOMF	No_GOCC	No_keywords
isotig08602	35.6602	171.804	18.9115	135.488	31.0133	126.706	42.14	180.064	21.1531	163.876	16.1776	137.167	1080.16	20.8768	106.053	16.9926	119.511	11.3236	84.1027	9.78943	105.438	21.6667	154.378	7.53369	172.587	830.252	249.909	800	No_sig_nr_hit	No_sig_nr_hit	No_sig_nr_hit	No_sig_nr_hit	No_Uniprotmatch	No_%_identity	No_evalue	No_ID	No_Description	No_KEGG	No_GOcode	No_GOBP	No_GOMF	No_GOCC	No_keywords
isotig03525	93.7636	349.269	75.3793	240.129	45.0192	256.656	105.526	468.722	61.9076	396.989	65.7388	359.177	2518.28	36.343	161.853	9.75341	113.237	19.1711	87.3793	9.78881	50.7119	35.8941	171.311	12.2578	122.987	830.688	1687.59	471	No_sig_nr_hit	No_sig_nr_hit	No_sig_nr_hit	No_sig_nr_hit	No_Uniprotmatch	No_%_identity	No_evalue	No_ID	No_Description	No_KEGG	No_GOcode	No_GOBP	No_GOMF	No_GOCC	No_keywords
isotig11485	32.0985	119.374	14.205	125.105	31.0133	152.465	39.9508	163.86	29.6542	121.303	14.6227	94.2374	937.889	28.1625	80.3664	10.9596	80.0966	47.5361	86.3576	62.8457	114.78	35.8961	100.594	64.246	120.824	832.665	105.224	545	No_sig_nr_hit	No_sig_nr_hit	No_sig_nr_hit	No_sig_nr_hit	No_Uniprotmatch	No_%_identity	No_evalue	No_ID	No_Description	No_KEGG	No_GOcode	No_GOBP	No_GOMF	No_GOCC	No_keywords
isotig10429	42.7797	138.397	167.045	153.628	31.0133	123.471	81.5791	78.6543	21.1523	155.378	85.2789	120.425	1198.8	25.426	128.361	14.5806	103.029	67.9454	112.896	22.787	97.6216	60.1965	94.6188	23.5995	84.1524	835.215	363.586	655	No_sig_nr_hit	No_sig_nr_hit	No_sig_nr_hit	No_sig_nr_hit	No_Uniprotmatch	No_%_identity	No_evalue	No_ID	No_Description	No_KEGG	No_GOcode	No_GOBP	No_GOMF	No_GOCC	No_keywords
isotig11934	52.2382	140.565	64.7484	56.8915	43.0183	119.174	38.5063	100.254	30.5084	81.9446	41.2583	77.4862	846.594	69.103	122.824	49.5485	105.641	41.2265	101.826	60.6749	70.9381	31.7262	87.6476	40.6202	55.0346	836.81	9.78317	418	No_sig_nr_hit	No_sig_nr_hit	No_sig_nr_hit	No_sig_nr_hit	No_Uniprotmatch	No_%_identity	No_evalue	No_ID	No_Description	No_KEGG	No_GOcode	No_GOBP	No_GOMF	No_GOCC	No_keywords
isotig11135	107.923	95.9965	116.472	73.6729	47.0199	75.1769	124.707	44.853	51.7554	54.2989	95.5257	67.0262	954.429	63.6636	65.8931	29.0424	77.6141	72.6614	118.428	45.5246	70.2743	76.9391	66.7298	76.5398	74.4574	837.767	116.661	600	No_sig_nr_hit	No_sig_nr_hit	No_sig_nr_hit	No_sig_nr_hit	No_Uniprotmatch	No_%_identity	No_evalue	No_ID	No_Description	No_KEGG	No_GOcode	No_GOBP	No_GOMF	No_GOCC	No_keywords
isotig03578	9.57576	78.0487	16.5471	55.462	16.0069	66.5303	12.9952	39.2999	1.63325	87.2717	33.7001	142.381	559.452	2.68818	117.198	12.1673	122.032	6.5798	169.337	11.956	196.692	21.6768	66.7311	21.7111	92.7491	841.518	-282.066	311	No_sig_nr_hit	No_sig_nr_hit	No_sig_nr_hit	No_sig_nr_hit	No_Uniprotmatch	No_%_identity	No_evalue	No_ID	No_Description	No_KEGG	No_GOcode	No_GOBP	No_GOMF	No_GOCC	No_keywords
isotig10089	4.83034	126.034	1.25041	118.607	3.00145	145.987	4.24558	123.166	0.787434	227.699	4.97774	110.999	871.585	3.59716	120.573	4.92211	172.862	5.00281	98.4872	0.0314423	129.586	5.77784	142.427	6.58875	152.083	841.939	29.6466	700	No_sig_nr_hit	No_sig_nr_hit	No_sig_nr_hit	No_sig_nr_hit	No_Uniprotmatch	No_%_identity	No_evalue	No_ID	No_Description	No_KEGG	No_GOcode	No_GOBP	No_GOMF	No_GOCC	No_keywords
isotig10445	16.6917	90.3746	36.5358	107.032	8.00357	154.597	49.4441	127.317	9.26596	117.041	25.5725	86.9067	828.782	6.32309	114.92	1.29394	78.8323	27.079	116.199	10.8729	117.392	27.5234	171.31	15.0926	155.34	842.179	-13.3969	649	No_sig_nr_hit	No_sig_nr_hit	No_sig_nr_hit	No_sig_nr_hit	No_Uniprotmatch	No_%_identity	No_evalue	No_ID	No_Description	No_KEGG	No_GOcode	No_GOBP	No_GOMF	No_GOCC	No_keywords
isotig11732	36.8241	79.2212	48.2754	68.421	11.0048	82.6646	37.8076	82.5722	16.0598	109.598	27.1374	87.9538	687.539	15.4206	78.1235	14.5753	74.9973	41.2686	133.933	41.1974	143.963	40.9222	101.59	33.9962	124.052	844.039	-156.499	500	gi|913314546|ref|XP_013188104.1|	PREDICTED: disintegrin and metalloproteinase domain-containing protein 19-like [Amyelois transitella]	9.33827e-46	134	A0A0L7LPK4	78.86	3e-45	A0A0L7LPK4_9NEOP	Uncharacterized protein {ECO:0000313|EMBL:KOB77448.1}	No_KEGG	GO:0004222 \\	No_GOBP	metalloendopeptidase activity (GO:0004222);	No_GOCC	Complete proteome {ECO:0000313|Proteomes:UP000037510};Reference proteome {ECO:0000313|Proteomes:UP000037510}.;
isotig06556	93.7101	71.461	135.269	89.1351	58.0246	92.3577	148.748	50.2833	50.8879	78.7776	164.947	65.9874	1099.59	57.3	63.6478	44.6829	38.2598	100.929	71.9805	80.166	65.8169	105.409	74.6977	67.0821	75.5406	845.513	254.076	1127	gi|827555067|ref|XP_004929986.2|	PREDICTED: uncharacterized protein LOC101745877 isoform X3 [Bombyx mori]	1.26569e-58	387	G6DB26	51.86	1e-64	G6DB26_DANPL	Uncharacterized protein {ECO:0000313|EMBL:EHJ69351.1}	No_KEGG	No_GOcodes	No_GOBP	No_GOMF	No_GOCC	Complete proteome {ECO:0000313|Proteomes:UP000007151};Reference proteome {ECO:0000313|Proteomes:UP000007151}.;
isotig03537	64.1089	99.3536	164.677	131.696	74.0312	96.6418	53.1039	82.7005	17.7572	120.248	57.5085	85.8683	1047.69	70.0166	79.3066	88.0929	86.5758	34.9443	108.463	58.5111	77.9291	27.5332	107.568	21.7096	85.2235	845.874	201.821	447	gi|827552848|ref|XP_012548169.1|	PREDICTED: glucose dehydrogenase [FAD, quinone]-like [Bombyx mori]	2.80675e-54	102	P18172	45.54	2e-21	DHGL_DROPS	Glucose dehydrogenase [FAD, quinone]	dpo:Dpse_GA11047	GO:0005576 \\ GO:0050660 \\ GO:0016614 \\	No_GOBP	flavin adenine dinucleotide binding (GO:0050660);oxidoreductase activity, acting on CH-OH group of donors (GO:0016614);	extracellular region (GO:0005576);	Complete proteome;FAD;Flavoprotein;Oxidoreductase;Reference proteome;Secreted;Selenocysteine;Signal.;
isotig09531	0.0702314	109.319	2.43081	137.894	7.00315	166.389	3.51988	134.028	3.32875	209.613	1.26594	122.512	897.373	0	139.509	2.50411	124.59	0.217898	111.787	0.0316166	179.721	1.60289	144.42	1.86627	142.374	848.622	48.7512	707	gi|913324521|ref|XP_013193583.1|	PREDICTED: uncharacterized protein LOC106137318 [Amyelois transitella]	1.15389e-11	55	H9JN70	94.55	3e-09	H9JN70_BOMMO	Uncharacterized protein {ECO:0000313|EnsemblMetazoa:BGIBMGA010973-TA}	bmor:101740918	GO:0016021 \\	No_GOBP	No_GOMF	integral component of membrane (GO:0016021);	Complete proteome {ECO:0000313|Proteomes:UP000005204};Membrane {ECO:0000256|SAM:Phobius};Reference proteome {ECO:0000313|Proteomes:UP000005204};Transmembrane {ECO:0000256|SAM:Phobius};Transmembrane helix {ECO:0000256|SAM:Phobius}.;
isotig10308	105.568	92.6579	123.538	112.352	72.0305	119.205	170.56	90.9026	62.7761	156.451	121.861	89.0234	1316.92	59.1239	31.3088	62.7246	44.5981	58.5206	73.0816	71.5027	93.8107	93.6674	68.7214	100.168	94.9555	852.183	464.742	690	No_sig_nr_hit	No_sig_nr_hit	No_sig_nr_hit	No_sig_nr_hit	No_Uniprotmatch	No_%_identity	No_evalue	No_ID	No_Description	No_KEGG	No_GOcode	No_GOBP	No_GOMF	No_GOCC	No_keywords
isotig09696	71.2105	111.613	111.779	117.494	43.0183	152.473	133.351	93.594	27.0986	131.966	91.5917	96.3445	1181.53	25.4315	77.0222	20.6022	76.2941	41.2402	105.153	36.8628	112.895	61.0079	93.6216	47.2277	156.415	853.773	327.76	700	gi|909568287|ref|XP_013139589.1|	PREDICTED: uncharacterized protein LOC106104179 isoform X4 [Papilio polytes]	9.94718e-72	235	H9JQK0	68.21	3e-67	H9JQK0_BOMMO	Uncharacterized protein {ECO:0000313|EnsemblMetazoa:BGIBMGA011806-TA}	No_KEGG	No_GOcodes	No_GOBP	No_GOMF	No_GOCC	Coiled coil {ECO:0000256|SAM:Coils};Complete proteome {ECO:0000313|Proteomes:UP000005204};Reference proteome {ECO:0000313|Proteomes:UP000005204}.;
isotig06730	107.925	101.573	81.2217	108.467	123.052	95.5855	105.621	82.7667	72.1335	97.9284	106.602	92.1594	1175.04	69.1275	67.0075	44.6982	53.5073	53.7925	75.2885	94.2263	55.6731	97.0232	83.6617	68.0257	93.8746	855.906	319.129	1100	No_sig_nr_hit	No_sig_nr_hit	No_sig_nr_hit	No_sig_nr_hit	No_Uniprotmatch	No_%_identity	No_evalue	No_ID	No_Description	No_KEGG	No_GOcode	No_GOBP	No_GOMF	No_GOCC	No_keywords
isotig09058	1.26322	131.639	9.49807	156	1.0006	139.552	8.61051	129.92	3.32767	142.574	4.66167	112.03	840.076	0	94.8703	0.0776939	120.683	6.58612	126.127	1.11796	105.998	4.10847	144.418	0.922532	251.313	856.223	-16.1469	800	No_sig_nr_hit	No_sig_nr_hit	No_sig_nr_hit	No_sig_nr_hit	No_Uniprotmatch	No_%_identity	No_evalue	No_ID	No_Description	No_KEGG	No_GOcode	No_GOBP	No_GOMF	No_GOCC	No_keywords
isotig10207	8.38575	587.981	30.6783	138.238	11.0048	110.548	23.9304	60.9844	12.6619	89.3996	19.3057	146.568	1239.69	11.7801	94.8624	19.3985	80.1077	80.6369	173.783	29.2874	161.025	7.44821	89.6399	20.7656	88.4407	857.175	382.511	700	gi|943933716|ref|XP_014354774.1|	PREDICTED: RNA-directed DNA polymerase from mobile element jockey-like [Papilio machaon]	1.04366e-80	229	P21328	32.09	1e-11	RTJK_DROME	RNA-directed DNA polymerase from mobile element jockey	No_KEGG	GO:0003964 \\	No_GOBP	RNA-directed DNA polymerase activity (GO:0003964);	No_GOCC	Nucleotidyltransferase;RNA-directed DNA polymerase;Transferase;Transposable element.;
isotig10357	58.184	168.498	107.092	125.252	19.0082	136.346	71.3569	84.0554	17.7566	134.083	87.9003	65.9834	1075.52	29.0659	128.363	16.993	99.2256	20.7914	164.88	35.7816	98.8709	40.929	50.7939	33.0525	139.126	857.874	217.642	677	gi|357618459|gb|EHJ71429.1|	organic cation transporter [Danaus plexippus]	2.78103e-116	193	Q10917	34.08	5e-33	YT13_CAEEL	Putative transporter B0252.3	cel:CELE_B0252.3	GO:0005887 \\ GO:0022891 \\	No_GOBP	substrate-specific transmembrane transporter activity (GO:0022891);	integral component of plasma membrane (GO:0005887);	Alternative splicing;Complete proteome;Membrane;Reference proteome;Transmembrane;Transmembrane helix;Transport.;
isotig03569	2.45433	101.493	20.0803	91.541	12.0053	168.55	36.309	130.028	5.02398	153.224	28.3636	109.944	859.018	13.5985	119.454	23.0237	139.861	14.4805	121.716	16.2884	101.512	9.12106	157.367	9.4231	138.071	863.917	-4.89894	328	No_sig_nr_hit	No_sig_nr_hit	No_sig_nr_hit	No_sig_nr_hit	No_Uniprotmatch	No_%_identity	No_evalue	No_ID	No_Description	No_KEGG	No_GOcode	No_GOBP	No_GOMF	No_GOCC	No_keywords
isotig12015	39.2004	95.9545	44.7628	85.182	38.0162	107.386	73.5207	148.971	31.3493	92.5986	48.7075	130.879	936.528	41.8096	93.782	30.2511	90.3233	44.3874	136.119	27.1186	95.0757	69.3958	89.6381	52.9026	93.8667	864.67	71.8582	319	No_sig_nr_hit	No_sig_nr_hit	No_sig_nr_hit	No_sig_nr_hit	No_Uniprotmatch	No_%_identity	No_evalue	No_ID	No_Description	No_KEGG	No_GOcode	No_GOBP	No_GOMF	No_GOCC	No_keywords
isotig01027	92.5147	89.298	98.8343	77.5241	164.069	104.173	75.6942	70.5959	127.378	102.187	90.2785	72.2706	1164.82	66.3883	55.8629	80.8289	57.3324	113.545	66.4555	119.141	54.365	62.7143	62.7462	84.1118	43.1834	866.674	298.144	437	gi|827538343|ref|XP_012550667.1|	PREDICTED: uncharacterized protein LOC101745651 [Bombyx mori]	1.62283e-27	60	S4PWG7	72.13	1e-24	S4PWG7_9NEOP	Uncharacterized protein {ECO:0000313|EMBL:JAA85742.1}	No_KEGG	GO:0003676 \\ GO:0015074 \\	DNA integration (GO:0015074);	nucleic acid binding (GO:0003676);	No_GOCC	No_keywords
isotig11163	45.1161	81.4588	69.4193	54.282	25.0107	67.6595	106.475	62.3989	27.9532	124.498	59.4063	58.6527	782.331	26.3423	78.1342	6.1322	85.1581	55.407	123.968	50.9398	100.767	72.7351	80.6736	43.4473	144.55	868.254	-85.923	600	gi|440203045|gb|AGB87329.1|	period, partial [Ostrinia furnacalis]	1.09375e-106	156	Q25478	73.68	8e-87	PER_MANSE	Period circadian protein	No_KEGG	GO:0005634 \\ GO:0048511 \\	rhythmic process (GO:0048511);	No_GOMF	nucleus (GO:0005634);	Biological rhythms;Nucleus;Phosphoprotein;Repeat.;
isotig11658	21.4358	124.961	47.1245	125.142	27.0116	118.096	48.0011	92.132	15.209	126.637	55.5993	107.853	909.202	10.8702	99.3374	7.33951	108.031	17.6357	141.637	18.4549	105.915	29.1973	175.295	23.5979	132.695	870.006	39.1961	500	No_sig_nr_hit	No_sig_nr_hit	No_sig_nr_hit	No_sig_nr_hit	No_Uniprotmatch	No_%_identity	No_evalue	No_ID	No_Description	No_KEGG	No_GOcode	No_GOBP	No_GOMF	No_GOCC	No_keywords
isotig11717	4.82728	224.25	5.96364	211.57	0.000161373	184.67	7.8855	227.423	1.63254	101.079	3.10895	108.875	1081.28	6.32375	135.068	6.13067	146.202	0.218638	114.014	6.53855	208.891	0	130.476	3.75464	113.25	870.866	210.419	500	No_sig_nr_hit	No_sig_nr_hit	No_sig_nr_hit	No_sig_nr_hit	No_Uniprotmatch	No_%_identity	No_evalue	No_ID	No_Description	No_KEGG	No_GOcode	No_GOBP	No_GOMF	No_GOCC	No_keywords
isotig03545	34.4606	62.5117	64.7229	89.0245	27.0116	71.9474	58.2494	88.0251	44.9553	90.4618	44.9863	81.6785	758.035	67.292	50.2909	65.1934	106.858	52.2365	86.3524	47.6885	107.809	49.2991	104.579	79.3774	53.9702	870.946	-112.911	400	gi|943960364|ref|XP_014362749.1|	PREDICTED: MAGUK p55 subfamily member 6 isoform X1 [Papilio machaon] >gi|930671125|gb|KPJ11913.1| MAGUK p55 subfamily member 6 [Papilio machaon]	2.43733e-08	26	H9IVQ3	92.31	6e-08	H9IVQ3_BOMMO	Uncharacterized protein {ECO:0000313|EnsemblMetazoa:BGIBMGA001334-TA}	No_KEGG	No_GOcodes	No_GOBP	No_GOMF	No_GOCC	Complete proteome {ECO:0000313|Proteomes:UP000005204};Reference proteome {ECO:0000313|Proteomes:UP000005204};SH3 domain {ECO:0000256|SAAS:SAAS00452802}.;
isotig10153	34.4758	108.257	78.864	148.375	6.00273	94.5046	92.5095	159.757	29.645	157.509	92.1491	120.427	1122.48	22.6975	142.833	18.1972	59.8592	44.418	162.693	30.3691	129.969	36.7411	80.6744	19.8186	128.349	876.619	245.856	700	No_sig_nr_hit	No_sig_nr_hit	No_sig_nr_hit	No_sig_nr_hit	No_Uniprotmatch	No_%_identity	No_evalue	No_ID	No_Description	No_KEGG	No_GOcode	No_GOBP	No_GOMF	No_GOCC	No_keywords
isotig06706	22.6186	122.708	24.7878	104.495	33.0141	105.213	9.33844	117.746	22.0033	145.784	40.2471	102.62	850.576	16.3281	92.6617	13.3736	124.555	25.5185	139.449	26.0364	135.111	15.8114	139.439	5.64407	143.458	877.385	-26.8089	1100	No_sig_nr_hit	No_sig_nr_hit	No_sig_nr_hit	No_sig_nr_hit	No_Uniprotmatch	No_%_identity	No_evalue	No_ID	No_Description	No_KEGG	No_GOcode	No_GOBP	No_GOMF	No_GOCC	No_keywords
isotig10305	38.0408	209.807	87.1324	296.792	37.0158	249.138	158.751	395.603	21.1518	242.656	85.1481	228.276	2049.51	19.0557	52.5299	15.7881	252.888	41.2008	63.1133	24.9503	113.635	28.3645	149.4	30.2153	87.3953	878.536	1170.98	693	gi|910326104|ref|XP_013166190.1|	PREDICTED: RNA-directed DNA polymerase from mobile element jockey-like isoform X1 [Papilio xuthus]	6.36565e-50	230	A0A0L7KPA2	49.15	8e-48	A0A0L7KPA2_9NEOP	Putative pol-like protein {ECO:0000313|EMBL:KOB65133.1}	No_KEGG	No_GOcodes	No_GOBP	No_GOMF	No_GOCC	Complete proteome {ECO:0000313|Proteomes:UP000037510};Reference proteome {ECO:0000313|Proteomes:UP000037510}.;
isotig09904	3.64184	108.222	7.14369	161.11	8.00357	178.213	12.2521	162.471	4.17656	197.913	12.7497	122.512	978.409	0.8719	95.9814	1.29378	113.069	1.82135	178.138	3.28689	119.881	0	156.37	9.42327	199.545	879.682	98.7276	700	No_sig_nr_hit	No_sig_nr_hit	No_sig_nr_hit	No_sig_nr_hit	No_Uniprotmatch	No_%_identity	No_evalue	No_ID	No_Description	No_KEGG	No_GOcode	No_GOBP	No_GOMF	No_GOCC	No_keywords
isotig11985	92.5258	101.571	83.5698	112.326	75.0317	127.779	93.9556	81.3998	61.0989	94.7256	73.7908	71.2168	1068.99	66.376	90.4627	66.4107	99.2727	56.9352	60.912	68.2527	95.7388	75.2702	72.7061	53.8503	77.6886	883.876	185.116	400	No_sig_nr_hit	No_sig_nr_hit	No_sig_nr_hit	No_sig_nr_hit	No_Uniprotmatch	No_%_identity	No_evalue	No_ID	No_Description	No_KEGG	No_GOcode	No_GOBP	No_GOMF	No_GOCC	No_keywords
isotig11718	35.6604	128.325	42.4294	157.382	29.0124	214.743	72.7554	189.673	16.0576	185.169	44.272	158.113	1273.59	8.14175	100.447	12.1665	97.8758	44.371	113.991	20.6206	99.5609	23.3393	169.318	11.313	185.537	886.682	386.91	500	No_sig_nr_hit	No_sig_nr_hit	No_sig_nr_hit	No_sig_nr_hit	No_Uniprotmatch	No_%_identity	No_evalue	No_ID	No_Description	No_KEGG	No_GOcode	No_GOBP	No_GOMF	No_GOCC	No_keywords
isotig07461	84.2899	369.407	142.435	500.813	66.028	591.648	76.3642	371.365	56.8114	730.148	158.318	670.2	3817.83	33.6222	93.7572	26.6291	63.6412	27.1026	145.005	53.1096	166.17	20.8327	80.6743	41.56	134.822	886.925	2930.9	1000	gi|914562792|gb|KOB68892.1|	putative reverse transcriptase-7 [Operophtera brumata]	1.4622e-92	279	A0A0L7L070	51.97	1e-92	A0A0L7L070_9NEOP	Putative reverse transcriptase-7 {ECO:0000313|EMBL:KOB68892.1}	No_KEGG	GO:0003677 \\ GO:0003964 \\ GO:0015074 \\ GO:0006310 \\	DNA integration (GO:0015074);DNA recombination (GO:0006310);	DNA binding (GO:0003677);RNA-directed DNA polymerase activity (GO:0003964);	No_GOCC	Complete proteome {ECO:0000313|Proteomes:UP000037510};Nucleotidyltransferase {ECO:0000313|EMBL:KOB68892.1};Reference proteome {ECO:0000313|Proteomes:UP000037510};RNA-directed DNA polymerase {ECO:0000313|EMBL:KOB68892.1};Transferase {ECO:0000313|EMBL:KOB68892.1}.;
isotig08610	84.1812	109.329	33.014	40.1263	57.0241	85.8889	37.0695	48.8671	44.1247	58.5404	39.7334	58.6426	696.542	38.1599	156.308	60.402	128.529	49.0602	107.345	28.199	71.5945	55.1753	70.7144	53.8539	67.9784	887.319	-190.777	800	No_sig_nr_hit	No_sig_nr_hit	No_sig_nr_hit	No_sig_nr_hit	No_Uniprotmatch	No_%_identity	No_evalue	No_ID	No_Description	No_KEGG	No_GOcode	No_GOBP	No_GOMF	No_GOCC	No_keywords
isotig03555	28.5313	74.7514	41.2211	65.822	42.0178	90.1909	29.7575	97.4943	17.76	80.8784	45.3539	78.5308	692.31	34.5309	93.7655	19.4014	81.41	39.6808	109.587	33.6161	138.934	42.5916	137.446	33.0498	124.063	888.077	-195.767	348	No_sig_nr_hit	No_sig_nr_hit	No_sig_nr_hit	No_sig_nr_hit	No_Uniprotmatch	No_%_identity	No_evalue	No_ID	No_Description	No_KEGG	No_GOcode	No_GOBP	No_GOMF	No_GOCC	No_keywords
isotig07161	11.9495	126.023	7.14419	92.8651	12.0053	109.451	2.78934	51.4978	30.5056	122.362	6.52312	90.0488	663.165	43.6234	62.5693	114.583	96.7292	108.883	85.268	110.488	83.5657	2.43525	83.6643	17.9304	80.8855	890.625	-227.46	1000	No_sig_nr_hit	No_sig_nr_hit	No_sig_nr_hit	No_sig_nr_hit	No_Uniprotmatch	No_%_identity	No_evalue	No_ID	No_Description	No_KEGG	No_GOcode	No_GOBP	No_GOMF	No_GOCC	No_keywords
isotig08332	185.969	31.3004	31.8425	45.2891	191.08	35.4729	182.977	34.0571	305.745	39.4147	259.524	65.9959	1408.67	124.621	42.4876	161.587	37.0372	107.212	32.154	141.86	41.0395	33.4049	40.8342	96.4218	33.4735	892.133	516.534	883	No_sig_nr_hit	No_sig_nr_hit	No_sig_nr_hit	No_sig_nr_hit	No_Uniprotmatch	No_%_identity	No_evalue	No_ID	No_Description	No_KEGG	No_GOcode	No_GOBP	No_GOMF	No_GOCC	No_keywords
isotig03439	104.369	82.6136	96.4961	107.174	29.0124	94.5137	166.206	130.102	67.0272	137.298	134.734	71.2246	1220.77	42.7289	78.142	43.4808	42.0677	102.576	80.8397	123.474	62.6147	66.0415	121.51	42.5031	88.4787	894.458	326.313	565	No_sig_nr_hit	No_sig_nr_hit	No_sig_nr_hit	No_sig_nr_hit	No_Uniprotmatch	No_%_identity	No_evalue	No_ID	No_Description	No_KEGG	No_GOcode	No_GOBP	No_GOMF	No_GOCC	No_keywords
isotig11895	118.565	54.7282	119.982	67.2172	165.069	42.9858	118.788	39.4634	175.786	57.505	157.765	111.013	1228.87	94.6065	60.3297	86.8616	37.0211	75.8348	73.09	109.395	77.2448	62.7027	62.7459	101.126	55.0477	896.005	332.863	439	No_sig_nr_hit	No_sig_nr_hit	No_sig_nr_hit	No_sig_nr_hit	No_Uniprotmatch	No_%_identity	No_evalue	No_ID	No_Description	No_KEGG	No_GOcode	No_GOBP	No_GOMF	No_GOCC	No_keywords
isotig06392	9.57671	98.114	10.6734	60.6344	35.0149	141.706	9.33881	112.404	17.7574	140.453	21.4914	96.3339	753.498	23.6056	112.758	36.2815	114.469	27.0894	120.64	28.2016	131.96	16.6481	127.487	17.9279	140.223	897.291	-143.793	1200	No_sig_nr_hit	No_sig_nr_hit	No_sig_nr_hit	No_sig_nr_hit	No_Uniprotmatch	No_%_identity	No_evalue	No_ID	No_Description	No_KEGG	No_GOcode	No_GOBP	No_GOMF	No_GOCC	No_keywords
isotig11245	23.7982	111.529	29.482	61.9831	24.0103	75.1726	75.767	96.1632	13.5116	113.85	41.2488	70.1617	736.678	24.5162	117.209	10.9608	116.983	17.639	135.025	39.0301	134.474	45.1087	121.511	18.8729	116.506	897.836	-161.158	600	No_sig_nr_hit	No_sig_nr_hit	No_sig_nr_hit	No_sig_nr_hit	No_Uniprotmatch	No_%_identity	No_evalue	No_ID	No_Description	No_KEGG	No_GOcode	No_GOBP	No_GOMF	No_GOCC	No_keywords
isotig07551	109.148	256.629	85.9482	94.3425	134.056	139.582	20.9947	73.2813	198.677	196.917	151.951	166.514	1628.04	17.2373	100.48	33.8683	118.252	58.5384	108.479	56.3512	93.1528	51.8059	97.6062	29.2696	133.759	898.8	729.241	975	gi|930673740|gb|KPJ14174.1|	Retrotransposable element Tf2 155 kDa protein type 1 [Papilio machaon]	7.31952e-75	185	A0A0K8TLR3	62.37	2e-79	A0A0K8TLR3_TABBR	Putative gypsy retrovirus-related pol polyprotein {ECO:0000313|EMBL:JAI15284.1}	No_KEGG	GO:0003676 \\ GO:0015074 \\	DNA integration (GO:0015074);	nucleic acid binding (GO:0003676);	No_GOCC	No_keywords
isotig11628	86.5612	45.7973	107.017	47.863	91.0383	49.4215	126.892	29.9778	63.6603	39.4056	112.817	51.3253	851.777	97.3639	34.6601	61.5435	29.383	118.117	29.9391	101.805	39.78	152.283	52.7853	137.034	44.272	898.966	-47.1891	503	No_sig_nr_hit	No_sig_nr_hit	No_sig_nr_hit	No_sig_nr_hit	No_Uniprotmatch	No_%_identity	No_evalue	No_ID	No_Description	No_KEGG	No_GOcode	No_GOBP	No_GOMF	No_GOCC	No_keywords
isotig11248	21.4301	88.1363	37.7062	86.4285	11.0048	121.302	45.8236	75.8919	20.3046	153.229	53.0895	81.6851	796.031	7.23238	94.8624	27.8306	76.3051	41.2443	137.225	21.7042	103.343	30.8697	166.33	23.5976	169.364	899.908	-103.877	600	gi|170038137|ref|XP_001846909.1|	voltage-dependent p/q type calcium channel [Culex quinquefasciatus] >gi|167881673|gb|EDS45056.1| voltage-dependent p/q type calcium channel [Culex quinquefasciatus]	1.12665e-131	198	P91645	90.86	2e-119	CAC1A_DROME	Voltage-dependent calcium channel type A subunit alpha-1	dme:Dmel_CG43368	GO:0016324 \\ GO:0016323 \\ GO:0048786 \\ GO:0005891 \\ GO:0005509 \\ GO:0008331 \\ GO:0008332 \\ GO:0005245 \\ GO:0008344 \\ GO:0097352 \\ GO:0006914 \\ GO:0006816 \\ GO:0007619 \\ GO:0050908 \\ GO:0042045 \\ GO:0006887 \\ GO:0045433 \\ GO:0086010 \\ GO:0007275 \\ GO:0070050 \\ GO:0007269 \\ GO:0007602 \\ GO:0010524 \\ GO:0045887 \\ GO:0002027 \\ GO:0016057 \\ GO:0046928 \\ GO:0007268 \\ GO:0007…	adult locomotory behavior (GO:0008344);autophagosome maturation (GO:0097352);autophagy (GO:0006914);calcium ion transport (GO:0006816);courtship behavior (GO:0007619);detection of light stimulus involved in visual perception (GO:0050908);epithelial fluid transport (GO:0042045);exocytosis (GO:0006887);male courtship behavior, veined wing generated song production (GO:0045433);membrane depolarizati…	calcium ion binding (GO:0005509);high voltage-gated calcium channel activity (GO:0008331);low voltage-gated calcium channel activity (GO:0008332);voltage-gated calcium channel activity (GO:0005245);	apical plasma membrane (GO:0016324);basolateral plasma membrane (GO:0016323);presynaptic active zone (GO:0048786);voltage-gated calcium channel complex (GO:0005891);	3D-structure;Alternative splicing;Calcium;Calcium channel;Calcium transport;Complete proteome;Developmental protein;Glycoprotein;Ion channel;Ion transport;Membrane;Metal-binding;Phosphoprotein;Polymorphism;Reference proteome;Repeat;RNA editing;Transmembrane;Transmembrane helix;Transport;Voltage-gated channel.;
isotig06739	45.1563	154.044	182.385	349.722	101.043	345.774	77.8245	447.128	33.8916	408.753	159.225	1808.47	4113.41	2.69026	7.87116	9.74953	618.002	11.0781	23.1653	1.11867	6.86355	2.436	5.97394	2.8101	210.215	901.973	3211.44	1100	gi|913295381|ref|XP_013190937.1|	PREDICTED: uncharacterized protein LOC106135209, partial [Amyelois transitella]	2.50181e-77	372	A0A0L7L5D2	41.50	7e-76	A0A0L7L5D2_9NEOP	Putative reverse transcriptase {ECO:0000313|EMBL:KOB70698.1}	No_KEGG	GO:0003964 \\	No_GOBP	RNA-directed DNA polymerase activity (GO:0003964);	No_GOCC	Complete proteome {ECO:0000313|Proteomes:UP000037510};Nucleotidyltransferase {ECO:0000313|EMBL:KOB70698.1};Reference proteome {ECO:0000313|Proteomes:UP000037510};RNA-directed DNA polymerase {ECO:0000313|EMBL:KOB70698.1};Transferase {ECO:0000313|EMBL:KOB70698.1}.;
isotig10520	19.0645	141.672	11.8519	128.981	9.00399	178.235	37.7583	212.583	5.02408	175.563	5.28509	118.319	1043.34	0	137.271	1.29315	118.232	9.74658	118.429	1.11764	180.311	5.77828	164.339	7.5336	158.564	902.614	140.726	629	gi|768409157|ref|XP_011551333.1|	PREDICTED: homeobox protein cut-like [Plutella xylostella]	6.02507e-08	31	H9JUI2	96.77	3e-09	H9JUI2_BOMMO	Uncharacterized protein {ECO:0000313|EnsemblMetazoa:BGIBMGA013195-TA}	No_KEGG	No_GOcodes	No_GOBP	No_GOMF	No_GOCC	Complete proteome {ECO:0000313|Proteomes:UP000005204};Reference proteome {ECO:0000313|Proteomes:UP000005204}.;
isotig11647	160.104	110.523	243.473	69.8434	69.0292	48.3529	200.597	43.5222	74.6791	83.0362	173.332	58.6605	1335.15	80.0442	93.7859	61.5685	28.1229	107.235	58.7089	86.6636	82.3297	95.365	71.7098	90.7206	47.5023	903.756	431.396	501	No_sig_nr_hit	No_sig_nr_hit	No_sig_nr_hit	No_sig_nr_hit	No_Uniprotmatch	No_%_identity	No_evalue	No_ID	No_Description	No_KEGG	No_GOcode	No_GOBP	No_GOMF	No_GOCC	No_keywords
isotig11979	43.9669	81.5156	313.971	109.817	20.0086	110.573	51.6676	71.8424	36.4617	81.9425	34.0474	72.2521	1028.07	40.8956	116.105	45.921	86.5499	31.8168	125.073	23.8706	148.462	48.4618	145.416	19.8183	72.2994	904.689	123.377	400	gi|913325868|ref|XP_013194317.1|	PREDICTED: troponin C-like [Amyelois transitella]	9.98125e-73	118	P47948	55.86	6e-34	TNNC2_DROME	Troponin C, isoform 2	dme:Dmel_CG9073	GO:0005509 \\	No_GOBP	calcium ion binding (GO:0005509);	No_GOCC	Calcium;Complete proteome;Metal-binding;Muscle protein;Reference proteome;Repeat.;
isotig11582	122.157	104.929	155.273	69.8221	68.0288	90.2144	146.534	66.5215	70.4422	88.3485	102.281	70.1728	1154.72	60.0075	80.4167	63.9947	99.2565	77.3098	70.8618	73.6611	46.7798	111.267	73.7016	75.5896	73.3857	906.232	248.491	516	No_sig_nr_hit	No_sig_nr_hit	No_sig_nr_hit	No_sig_nr_hit	No_Uniprotmatch	No_%_identity	No_evalue	No_ID	No_Description	No_KEGG	No_GOcode	No_GOBP	No_GOMF	No_GOCC	No_keywords
isotig11069	131.728	1266.59	84.8012	281.575	266.112	764.522	60.3332	151.969	278.473	169.264	191.14	493.216	4139.72	61.8279	60.3351	79.6519	101.795	91.5485	135.032	60.6844	56.2741	25.0192	106.571	57.6345	70.1373	906.512	3233.21	600	No_sig_nr_hit	No_sig_nr_hit	No_sig_nr_hit	No_sig_nr_hit	No_Uniprotmatch	No_%_identity	No_evalue	No_ID	No_Description	No_KEGG	No_GOcode	No_GOBP	No_GOMF	No_GOCC	No_keywords
isotig06206	8.39115	110.45	17.7334	140.522	7.00315	140.616	15.1674	98.8473	1.63321	159.589	6.83464	94.2379	801.025	2.68858	136.187	6.13055	155.095	8.1676	118.385	4.3716	103.463	3.27304	157.366	1.86657	210.33	907.323	-106.298	1200	gi|913329609|ref|XP_013196290.1|	PREDICTED: slit homolog 2 protein-like [Amyelois transitella]	0	255	Q9DBB9	34.11	6e-17	CPN2_MOUSE	Carboxypeptidase N subunit 2	mmu:71756	GO:0072562 \\ GO:0070062 \\	No_GOBP	No_GOMF	blood microparticle (GO:0072562);extracellular exosome (GO:0070062);	Complete proteome;Glycoprotein;Leucine-rich repeat;Reference proteome;Repeat;Secreted;Signal.;
isotig10709	9.57549	114.971	31.8527	322.4	7.00315	204.002	84.4338	177.472	10.9646	107.509	23.3469	272.215	1365.75	7.23399	52.4186	9.74431	40.6636	19.2184	216.89	19.5389	117.886	30.8684	163.342	15.0926	216.819	909.716	456.031	600	gi|913326157|ref|XP_013194474.1|	PREDICTED: twitchin [Amyelois transitella]	1.12641e-74	197	A0A0L7L3T8	73.87	2e-68	A0A0L7L3T8_9NEOP	Projectin short variant {ECO:0000313|EMBL:KOB70127.1}	No_KEGG	No_GOcodes	No_GOBP	No_GOMF	No_GOCC	Coiled coil {ECO:0000256|SAM:Coils};Complete proteome {ECO:0000313|Proteomes:UP000037510};Reference proteome {ECO:0000313|Proteomes:UP000037510}.;
isotig11823	9.5774	129.416	28.3175	143.151	4.00187	243.697	40.6766	131.454	2.47988	160.64	9.94582	68.0688	971.426	2.68884	169.67	8.54576	153.876	11.3265	133.906	3.28691	151.698	3.2716	152.388	3.75481	115.418	909.831	61.595	470	gi|389615223|dbj|BAM20596.1|	doubleoxidase, partial [Papilio polytes]	4.86161e-98	156	Q9VZZ4	44.52	1e-31	PXDN_DROME	Peroxidasin	dme:Dmel_CG12002	GO:0005578 \\ GO:0020037 \\ GO:0046872 \\ GO:0004601 \\ GO:0030198 \\ GO:0042744 \\ GO:0006909 \\ GO:0006979 \\	extracellular matrix organization (GO:0030198);hydrogen peroxide catabolic process (GO:0042744);phagocytosis (GO:0006909);response to oxidative stress (GO:0006979);	heme binding (GO:0020037);metal ion binding (GO:0046872);peroxidase activity (GO:0004601);	proteinaceous extracellular matrix (GO:0005578);	Alternative splicing;Calcium;Coiled coil;Complete proteome;Disulfide bond;Glycoprotein;Heme;Hydrogen peroxide;Immunoglobulin domain;Iron;Leucine-rich repeat;Metal-binding;Oxidoreductase;Peroxidase;Reference proteome;Repeat;Secreted;Signal.;
isotig11494	156.495	72.5815	130.588	72.3956	165.069	87.002	91.0095	99.0139	139.27	75.5904	134.101	64.9432	1288.06	150.107	48.0688	112.208	61.1902	89.744	34.3578	64.9928	39.8106	102.065	54.7776	84.1015	69.069	910.491	377.569	543	No_sig_nr_hit	No_sig_nr_hit	No_sig_nr_hit	No_sig_nr_hit	No_Uniprotmatch	No_%_identity	No_evalue	No_ID	No_Description	No_KEGG	No_GOcode	No_GOBP	No_GOMF	No_GOCC	No_keywords
isotig11962	36.8399	107.123	55.3487	113.549	41.0175	107.378	40.6894	140.811	30.5062	91.5202	35.9096	86.9081	887.601	35.4329	111.659	44.7234	131.012	44.3935	114.007	33.6157	121.138	22.5067	109.559	8.47815	134.821	911.346	-23.745	401	No_sig_nr_hit	No_sig_nr_hit	No_sig_nr_hit	No_sig_nr_hit	No_Uniprotmatch	No_%_identity	No_evalue	No_ID	No_Description	No_KEGG	No_GOcode	No_GOBP	No_GOMF	No_GOCC	No_keywords
isotig10989	0.0700443	144.952	1.25068	81.276	4.00188	139.514	2.0652	71.7904	3.32751	170.218	1.26144	78.537	698.264	1.78023	135.069	2.50359	156.356	0.218062	111.79	0.0316343	187.337	4.1073	171.312	1.86638	139.15	911.521	-213.257	600	No_sig_nr_hit	No_sig_nr_hit	No_sig_nr_hit	No_sig_nr_hit	No_Uniprotmatch	No_%_identity	No_evalue	No_ID	No_Description	No_KEGG	No_GOcode	No_GOBP	No_GOMF	No_GOCC	No_keywords
isotig08664	75.9915	1285.65	89.5074	1016.04	52.0221	501.475	193.698	494.649	50.0211	998.385	89.0993	1185.42	6031.96	19.9649	279.044	27.853	82.8063	39.7042	250.083	1.11737	103.255	5.77692	37.8477	12.2619	58.208	917.922	5114.04	800	gi|930664941|gb|KPJ06072.1|	putative RNA-directed DNA polymerase from transposon BS [Papilio machaon]	7.95334e-69	260	Q9NBX4	35.54	3e-13	RTXE_DROME	Probable RNA-directed DNA polymerase from transposon X-element	No_KEGG	GO:0003964 \\ GO:0006313 \\	transposition, DNA-mediated (GO:0006313);	RNA-directed DNA polymerase activity (GO:0003964);	No_GOCC	Nucleotidyltransferase;RNA-directed DNA polymerase;Transferase;Transposable element.;
isotig07821	379.45	60.3263	518.742	86.6464	158.067	65.5409	461.496	38.1313	197.816	47.9299	490.105	47.148	2551.4	82.7719	69.2529	96.4898	26.8539	137.068	29.9417	124.55	51.1935	109.611	35.8535	103.013	51.8152	918.414	1632.99	900	gi|913296830|ref|XP_013185979.1|	PREDICTED: zonadhesin-like [Amyelois transitella]	1.18509e-60	296	P80034	45.56	7e-16	ACH2_BOMMO	Antichymotrypsin-2	No_KEGG	GO:0005615 \\ GO:0004867 \\	No_GOBP	serine-type endopeptidase inhibitor activity (GO:0004867);	extracellular space (GO:0005615);	Complete proteome;Direct protein sequencing;Protease inhibitor;Reference proteome;Secreted;Serine protease inhibitor.;
isotig07147	36.8556	175.236	325.799	151.12	50.0213	199.719	59.6258	214.033	35.596	116.005	38.9873	135.071	1538.07	31.7949	155.14	27.8455	75.1251	42.8314	172.629	16.2892	102.036	36.7363	101.59	35.887	121.894	919.798	618.27	1000	gi|780642898|ref|XP_011688441.1|	PREDICTED: uncharacterized protein LOC105450347 [Wasmannia auropunctata]	2.04949e-14	108	A0A0K8U038	50.00	4e-17	A0A0K8U038_BACLA	Uncharacterized protein {ECO:0000313|EMBL:JAI20077.1}	No_KEGG	No_GOcodes	No_GOBP	No_GOMF	No_GOCC	No_keywords
isotig11751	93.7378	118.322	184.675	109.804	37.0158	170.728	100.487	159.889	62.7779	142.618	90.881	118.335	1389.27	43.6296	97.1296	32.6616	86.5214	42.8301	130.603	33.6165	123.657	53.4764	131.47	40.6118	108.968	925.176	464.094	499	No_sig_nr_hit	No_sig_nr_hit	No_sig_nr_hit	No_sig_nr_hit	No_Uniprotmatch	No_%_identity	No_evalue	No_ID	No_Description	No_KEGG	No_GOcode	No_GOBP	No_GOMF	No_GOCC	No_keywords
isotig10454	53.4263	92.636	60.0532	125.156	33.0141	110.581	66.9977	62.4086	41.5423	128.774	95.045	78.5484	948.183	48.1805	69.2488	43.5041	101.75	88.4102	98.5334	60.6846	97.5751	45.9433	100.594	34.9408	136.995	926.36	21.823	647	gi|913308602|ref|XP_013184846.1|	PREDICTED: uncharacterized protein LOC106130537 [Amyelois transitella]	2.52356e-72	191	S4P9K5	60.94	4e-65	S4P9K5_9NEOP	Uncharacterized protein {ECO:0000313|EMBL:JAA88841.1}	No_KEGG	No_GOcodes	No_GOBP	No_GOMF	No_GOCC	No_keywords
isotig07845	68.8607	181.912	54.2024	277.417	37.0158	121.362	98.2758	293.856	55.1242	169.229	89.2522	182.203	1628.71	11.7795	61.4528	19.4067	221.103	5.00265	40.9291	9.7852	48.999	71.0329	387.442	2.8113	48.5906	928.335	700.375	900	gi|913304117|ref|XP_013201040.1|	PREDICTED: RNA-directed DNA polymerase from mobile element jockey isoform X1 [Amyelois transitella] >gi|913304120|ref|XP_013201041.1| PREDICTED: RNA-directed DNA polymerase from mobile element jockey isoform X1 [Amyelois transitella]	5.02622e-132	299	P21328	27.04	3e-17	RTJK_DROME	RNA-directed DNA polymerase from mobile element jockey	No_KEGG	GO:0003964 \\	No_GOBP	RNA-directed DNA polymerase activity (GO:0003964);	No_GOCC	Nucleotidyltransferase;RNA-directed DNA polymerase;Transferase;Transposable element.;
isotig08422	51.0551	102.666	84.7212	81.3668	105.044	128.859	91.7491	89.5329	132.451	102.195	105.532	137.185	1212.36	52.7252	96.0363	83.268	77.6776	82.0578	99.6226	33.6146	77.9157	42.5931	124.498	35.8858	122.982	928.877	283.48	845	gi|909549808|ref|XP_013148096.1|	PREDICTED: uncharacterized protein LOC106110741, partial [Papilio polytes]	2.28707e-74	281	A0A0N1IPF2	51.42	6e-74	A0A0N1IPF2_PAPMA	Uncharacterized protein {ECO:0000313|EMBL:KPJ14069.1}	No_KEGG	GO:0004190 \\ GO:0003676 \\ GO:0008270 \\ GO:0015074 \\	DNA integration (GO:0015074);	aspartic-type endopeptidase activity (GO:0004190);nucleic acid binding (GO:0003676);zinc ion binding (GO:0008270);	No_GOCC	Coiled coil {ECO:0000256|SAM:Coils}.;
isotig11041	70.0131	136.126	89.4342	59.4834	56.0237	98.7916	95.4511	71.9031	58.5497	62.8125	104.245	70.1695	973.003	65.4632	110.55	74.8502	90.3968	71.0971	86.3575	67.1755	86.7998	70.243	68.722	83.1607	58.2821	933.098	39.9048	600	No_sig_nr_hit	No_sig_nr_hit	No_sig_nr_hit	No_sig_nr_hit	No_Uniprotmatch	No_%_identity	No_evalue	No_ID	No_Description	No_KEGG	No_GOcode	No_GOBP	No_GOMF	No_GOCC	No_keywords
isotig05934	6.01722	127.171	10.6751	139.246	5.00231	133.106	17.3545	106.946	1.63339	159.597	4.97291	110.987	822.709	0.872389	152.926	0.0784881	160.193	14.4839	149.4	4.37087	154.198	2.43727	154.38	0.922323	140.221	934.483	-111.774	1300	No_sig_nr_hit	No_sig_nr_hit	No_sig_nr_hit	No_sig_nr_hit	No_Uniprotmatch	No_%_identity	No_evalue	No_ID	No_Description	No_KEGG	No_GOcode	No_GOBP	No_GOMF	No_GOCC	No_keywords
isotig10704	9.5771	148.383	24.7919	158.641	30.0128	169.631	9.34	161.134	6.72029	125.565	23.9909	124.594	992.381	1.78048	169.671	8.54574	156.417	6.58524	142.727	11.9561	100.86	0	165.335	25.4884	146.705	936.07	56.3106	600	No_sig_nr_hit	No_sig_nr_hit	No_sig_nr_hit	No_sig_nr_hit	No_Uniprotmatch	No_%_identity	No_evalue	No_ID	No_Description	No_KEGG	No_GOcode	No_GOBP	No_GOMF	No_GOCC	No_keywords
isotig11367	0.0706326	150.597	0.0670861	163.749	0.00016096	184.65	2.06859	170.571	0	218.127	3.42876	125.654	1018.98	0	114.957	0.0779455	124.54	0.218025	150.492	1.11769	145.976	0	192.226	0	207.105	936.71	82.2731	581	gi|913325916|ref|XP_013194342.1|	PREDICTED: protein stoned-B-like [Amyelois transitella]	7.27678e-08	134	A0A0L7LNW2	36.64	2e-07	A0A0L7LNW2_9NEOP	Putative clathrin coat assembly protein {ECO:0000313|EMBL:KOB77213.1}	No_KEGG	GO:0006897 \\	endocytosis (GO:0006897);	No_GOMF	No_GOCC	Complete proteome {ECO:0000313|Proteomes:UP000037510};Reference proteome {ECO:0000313|Proteomes:UP000037510}.;
isotig08154	24.9854	73.6557	30.6606	117.313	8.00358	57.9718	34.1898	60.8933	57.7665	65.9699	10.2648	32.4748	574.149	37.2546	196.409	2.50356	61.1621	25.5206	104.062	50.9406	159.255	51.808	147.407	38.7226	64.7549	939.801	-365.651	900	gi|808145541|ref|XP_012174000.1|	PREDICTED: RNA-directed DNA polymerase from mobile element jockey-like [Bombus terrestris]	3.89217e-73	239	P21329	30.80	2e-43	RTJK_DROFU	RNA-directed DNA polymerase from mobile element jockey	No_KEGG	GO:0003964 \\	No_GOBP	RNA-directed DNA polymerase activity (GO:0003964);	No_GOCC	Nucleotidyltransferase;RNA-directed DNA polymerase;Transferase;Transposable element.;
isotig10948	133.994	55.85	181.114	62.0819	112.047	54.7982	218.011	67.9015	127.368	40.4763	213.063	38.7685	1305.47	90.9554	40.2509	90.4944	89.1061	111.898	53.1744	99.6471	47.3942	128.033	47.8055	115.301	25.9327	939.993	365.48	600	gi|913324953|ref|XP_013193825.1|	PREDICTED: zinc finger protein 808-like [Amyelois transitella]	1.3754e-34	151	Q8BZW4	34.69	2e-17	ZN120_MOUSE	Zinc finger protein 120 {ECO:0000312|EMBL:AAI41129.1}	mmu:104348	GO:0005634 \\ GO:0003677 \\ GO:0046872 \\ GO:0006355 \\ GO:0006351 \\	regulation of transcription, DNA-templated (GO:0006355);transcription, DNA-templated (GO:0006351);	DNA binding (GO:0003677);metal ion binding (GO:0046872);	nucleus (GO:0005634);	Alternative splicing;Complete proteome;DNA-binding;Metal-binding;Nucleus;Reference proteome;Repeat;Transcription;Transcription regulation;Zinc;Zinc-finger.;
isotig11285	138.749	64.7774	192.889	84.0113	100.042	75.1925	163.286	80.0667	96.7735	67.0778	155.426	85.8811	1304.17	60.0143	62.5572	60.3654	82.7206	102.587	89.6915	107.239	79.1244	103.746	70.7139	53.8484	72.3022	944.91	359.264	600	No_sig_nr_hit	No_sig_nr_hit	No_sig_nr_hit	No_sig_nr_hit	No_Uniprotmatch	No_%_identity	No_evalue	No_ID	No_Description	No_KEGG	No_GOcode	No_GOBP	No_GOMF	No_GOCC	No_keywords
isotig11798	13.1358	73.6631	4.78825	173.937	3.00145	200.745	45.7921	104.363	2.48222	152.197	28.6488	256.52	1059.27	2.68684	60.2471	10.9537	60.957	27.1004	239.008	0.0317662	105.813	16.6473	122.505	4.70011	299.854	950.505	108.769	480	gi|913321043|ref|XP_013191666.1|	PREDICTED: microtubule-actin cross-linking factor 1, isoforms 1/2/3/5 [Amyelois transitella]	2.79386e-74	159	A0A0L7LWB3	80.00	2e-74	A0A0L7LWB3_9NEOP	Dystonin {ECO:0000313|EMBL:KOB79446.1}	No_KEGG	GO:0005856 \\	No_GOBP	No_GOMF	cytoskeleton (GO:0005856);	Coiled coil {ECO:0000256|SAM:Coils};Complete proteome {ECO:0000313|Proteomes:UP000037510};Reference proteome {ECO:0000313|Proteomes:UP000037510}.;
isotig11638	19.0556	55.8006	40.0382	76.0725	8.00357	133.146	57.4604	184.122	21.1518	112.833	48.9455	265.943	1022.57	17.2371	196.396	7.33878	63.695	20.7731	94.0624	3.28752	110.485	12.4664	153.381	15.0927	263.192	957.408	65.1649	502	gi|910336966|ref|XP_013172038.1|	PREDICTED: uncharacterized protein LOC106121089 [Papilio xuthus]	6.88678e-33	165	A0A0L7LNU4	41.32	3e-31	A0A0L7LNU4_9NEOP	Ecdysteroid 22-kinase {ECO:0000313|EMBL:KOB77193.1}	No_KEGG	GO:0016301 \\	No_GOBP	kinase activity (GO:0016301);	No_GOCC	Complete proteome {ECO:0000313|Proteomes:UP000037510};Kinase {ECO:0000313|EMBL:KOB77193.1};Reference proteome {ECO:0000313|Proteomes:UP000037510};Transferase {ECO:0000313|EMBL:KOB77193.1}.;
isotig11595	97.2749	139.495	102.383	89.1514	44.0187	142.824	193.161	108.505	26.2505	112.812	89.7615	87.9667	1233.6	42.7237	92.6524	8.54677	87.7545	94.7416	112.924	71.5152	108.343	76.0856	99.5979	85.0431	78.7781	958.706	274.899	511	gi|913295137|ref|XP_013200538.1|	PREDICTED: pollen-specific leucine-rich repeat extensin-like protein 2, partial [Amyelois transitella]	2.17992e-50	142	H9JK78	72.41	5e-54	H9JK78_BOMMO	Uncharacterized protein {ECO:0000313|EnsemblMetazoa:BGIBMGA009929-TA}	No_KEGG	No_GOcodes	No_GOBP	No_GOMF	No_GOCC	Coiled coil {ECO:0000256|SAM:Coils};Complete proteome {ECO:0000313|Proteomes:UP000005204};Reference proteome {ECO:0000313|Proteomes:UP000005204}.;
isotig08858	9.57214	39.0513	9.49313	65.6165	14.0061	76.2261	23.1998	94.6897	18.6229	53.2006	19.0688	49.209	471.956	36.3472	92.6718	104.907	31.9355	108.939	142.806	82.347	106.401	21.6712	59.7581	51.9622	119.72	959.466	-487.51	800	gi|913333144|ref|XP_013198234.1|	PREDICTED: uncharacterized protein LOC106141127 [Amyelois transitella]	1.41839e-34	135	A0A0L7LPW8	79.31	2e-21	A0A0L7LPW8_9NEOP	Uncharacterized protein {ECO:0000313|EMBL:KOB77231.1}	No_KEGG	No_GOcodes	No_GOBP	No_GOMF	No_GOCC	Complete proteome {ECO:0000313|Proteomes:UP000037510};Reference proteome {ECO:0000313|Proteomes:UP000037510}.;
isotig09360	85.4697	188.639	102.434	472.303	160.068	204.043	93.8689	329.245	196.94	301.227	161.197	394.787	2690.22	73.6528	111.67	50.7547	117.075	86.8156	112.906	44.4436	82.3363	47.625	103.583	83.1602	48.5783	962.6	1727.62	750	gi|930673724|gb|KPJ14163.1|	Replicase large subunit [Papilio machaon]	1.48466e-28	110	Q9J942	32.38	7e-09	RDRP_TRVPP	Replicase large subunit	vg:962130	GO:0005524 \\ GO:0004386 \\ GO:0008174 \\ GO:0003723 \\ GO:0003968 \\ GO:0006396 \\ GO:0006351 \\ GO:0039694 \\	RNA processing (GO:0006396);transcription, DNA-templated (GO:0006351);viral RNA genome replication (GO:0039694);	ATP binding (GO:0005524);helicase activity (GO:0004386);mRNA methyltransferase activity (GO:0008174);RNA binding (GO:0003723);RNA-directed RNA polymerase activity (GO:0003968);	No_GOCC	ATP-binding;Coiled coil;Complete proteome;Helicase;Hydrolase;Methyltransferase;Nucleotide-binding;Nucleotidyltransferase;Reference proteome;RNA-binding;RNA-directed RNA polymerase;Transferase;Viral RNA replication.;
isotig11598	13.1361	106.005	15.3816	171.455	4.00187	240.499	34.8392	211.295	5.02463	133.029	30.5381	173.803	1139.01	0.871569	121.547	3.71614	36.9589	28.6795	184.829	11.956	175.055	10.7939	168.322	9.42339	211.419	963.571	175.436	511	No_sig_nr_hit	No_sig_nr_hit	No_sig_nr_hit	No_sig_nr_hit	No_Uniprotmatch	No_%_identity	No_evalue	No_ID	No_Description	No_KEGG	No_GOcode	No_GOBP	No_GOMF	No_GOCC	No_keywords
isotig11768	0.0707875	165.109	4.78689	179.25	1.00059	270.529	2.79591	151.739	3.32938	230.908	0.0387868	154.97	1164.53	0	104.918	0.0778846	128.33	0.219144	187.022	0.0317514	174.478	0.769785	161.35	0	207.093	964.291	200.237	489	gi|930677233|gb|KPJ17320.1|	Protein stoned-A [Papilio machaon]	2.58939e-51	142	Q24211	38.78	7e-15	STNA_DROME	Protein stoned-A	dme:Dmel_CG12500	GO:0030054 \\ GO:0005829 \\ GO:0030139 \\ GO:0008021 \\ GO:0007629 \\ GO:0007269 \\ GO:0009612 \\ GO:0048488 \\ GO:0016079 \\ GO:0048489 \\	flight behavior (GO:0007629);neurotransmitter secretion (GO:0007269);response to mechanical stimulus (GO:0009612);synaptic vesicle endocytosis (GO:0048488);synaptic vesicle exocytosis (GO:0016079);synaptic vesicle transport (GO:0048489);	No_GOMF	cell junction (GO:0030054);cytosol (GO:0005829);endocytic vesicle (GO:0030139);synaptic vesicle (GO:0008021);	Cell junction;Complete proteome;Cytoplasm;Cytoplasmic vesicle;Endocytosis;Reference proteome;Repeat;Synapse.;
isotig11971	58.1259	20.1424	104.616	47.8333	132.056	102.036	136.226	138.277	65.3305	23.4483	160.788	141.363	1130.24	90.0528	42.4795	100.108	50.9958	181.101	52.0754	101.827	45.4688	65.2073	71.7098	117.195	52.8942	971.114	159.127	400	No_sig_nr_hit	No_sig_nr_hit	No_sig_nr_hit	No_sig_nr_hit	No_Uniprotmatch	No_%_identity	No_evalue	No_ID	No_Description	No_KEGG	No_GOcode	No_GOBP	No_GOMF	No_GOCC	No_keywords
isotig11242	56.9961	121.654	78.8779	174.196	29.0124	126.714	172.774	94.947	45.7796	179.87	97.061	187.439	1365.32	31.7952	92.6804	41.1008	119.543	60.1557	122.879	39.0328	161.731	40.0843	80.674	34.9413	148.848	973.465	391.856	600	gi|930664476|gb|KPJ05794.1|	Proton-coupled folate transporter [Papilio xuthus]	8.31382e-43	178	G6CLG2	44.50	5e-42	G6CLG2_DANPL	Uncharacterized protein {ECO:0000313|EMBL:EHJ77928.1}	No_KEGG	GO:0016021 \\ GO:0055085 \\	transmembrane transport (GO:0055085);	No_GOMF	integral component of membrane (GO:0016021);	Complete proteome {ECO:0000313|Proteomes:UP000007151};Membrane {ECO:0000256|SAM:Phobius};Reference proteome {ECO:0000313|Proteomes:UP000007151};Transmembrane {ECO:0000256|SAM:Phobius};Transmembrane helix {ECO:0000256|SAM:Phobius}.;
isotig09357	1.26239	210.849	0.0674177	193.49	0.000160467	151.364	2.79336	148.865	0	253.26	6.53406	165.444	1133.93	1.78032	125.039	0.0784645	183.028	0.217724	120.629	0.0315977	163.192	0	166.33	0	214.646	974.972	158.958	752	No_sig_nr_hit	No_sig_nr_hit	No_sig_nr_hit	No_sig_nr_hit	No_Uniprotmatch	No_%_identity	No_evalue	No_ID	No_Description	No_KEGG	No_GOcode	No_GOBP	No_GOMF	No_GOCC	No_keywords
isotig10369	87.7618	71.4487	95.2926	64.6228	63.0266	54.788	86.7022	96.2023	99.3443	56.4335	83.7653	100.531	959.919	87.3183	68.1427	38.6929	100.517	91.4791	65.3396	55.2665	86.1776	72.7247	84.6574	103.946	124.075	978.337	-18.418	675	No_sig_nr_hit	No_sig_nr_hit	No_sig_nr_hit	No_sig_nr_hit	No_Uniprotmatch	No_%_identity	No_evalue	No_ID	No_Description	No_KEGG	No_GOcode	No_GOBP	No_GOMF	No_GOCC	No_keywords
isotig07075	74.7575	87.0727	130.566	89.1312	35.015	169.653	184.425	69.2562	29.6456	159.633	116.923	75.4107	1221.49	46.3649	83.7338	31.4512	72.5378	80.5679	129.507	50.9417	94.3886	116.268	98.6014	54.7885	119.763	978.913	242.575	1018	gi|456005159|gb|AGG36450.1|	cadherin 2, partial [Chilo suppressalis]	0	339	Q24298	51.61	3e-101	CADE_DROME	DE-cadherin	dme:Dmel_CG3722	GO:0005912 \\ GO:0043296 \\ GO:0016342 \\ GO:0005938 \\ GO:0005913 \\ GO:0030175 \\ GO:0016021 \\ GO:0005887 \\ GO:0005886 \\ GO:0055037 \\ GO:0005914 \\ GO:0005915 \\ GO:0008013 \\ GO:0005509 \\ GO:0050839 \\ GO:0017022 \\ GO:0042803 \\ GO:0004872 \\ GO:0045176 \\ GO:0008356 \\ GO:0008105 \\ GO:0007411 \\ GO:0007409 \\ GO:0007298 \\ GO:0007420 \\ GO:0035147 \\ GO:0016339 \\ GO:0007155 \\ GO:0035…	apical protein localization (GO:0045176);asymmetric cell division (GO:0008356);asymmetric protein localization (GO:0008105);axon guidance (GO:0007411);axonogenesis (GO:0007409);border follicle cell migration (GO:0007298);brain development (GO:0007420);branch fusion, open tracheal system (GO:0035147);calcium-dependent cell-cell adhesion via plasma membrane cell adhesion molecules (GO:0016339);cell…	beta-catenin binding (GO:0008013);calcium ion binding (GO:0005509);cell adhesion molecule binding (GO:0050839);myosin binding (GO:0017022);protein homodimerization activity (GO:0042803);receptor activity (GO:0004872);	adherens junction (GO:0005912);apical junction complex (GO:0043296);catenin complex (GO:0016342);cell cortex (GO:0005938);cell-cell adherens junction (GO:0005913);filopodium (GO:0030175);integral component of membrane (GO:0016021);integral component of plasma membrane (GO:0005887);plasma membrane (GO:0005886);recycling endosome (GO:0055037);spot adherens junction (GO:0005914);zonula adherens (GO:…	Calcium;Cell adhesion;Cell membrane;Cleavage on pair of basic residues;Complete proteome;Disulfide bond;EGF-like domain;Glycoprotein;Membrane;Metal-binding;Phosphoprotein;Reference proteome;Repeat;Signal;Transmembrane;Transmembrane helix.;
isotig03523	15.5078	102.661	40.0711	147.004	14.0061	107.382	59.66	165.15	10.964	90.4553	19.938	119.349	892.147	2.68856	119.456	31.4626	144.941	11.3266	126.161	2.20257	151.083	8.28603	194.218	6.58914	181.225	979.639	-87.4911	405	No_sig_nr_hit	No_sig_nr_hit	No_sig_nr_hit	No_sig_nr_hit	No_Uniprotmatch	No_%_identity	No_evalue	No_ID	No_Description	No_KEGG	No_GOcode	No_GOBP	No_GOMF	No_GOCC	No_keywords
isotig11383	151.79	91.552	191.728	74.9918	106.045	103.11	207.739	97.6906	92.5173	67.0795	168.837	106.821	1459.9	100.053	75.961	64.0039	90.3899	53.7898	57.5927	74.7453	90.0206	105.387	76.6894	104.893	86.3313	979.856	480.044	578	No_sig_nr_hit	No_sig_nr_hit	No_sig_nr_hit	No_sig_nr_hit	No_Uniprotmatch	No_%_identity	No_evalue	No_ID	No_Description	No_KEGG	No_GOcode	No_GOBP	No_GOMF	No_GOCC	No_keywords
isotig10407	243.095	179.706	129.477	211.758	246.104	220.144	68.3573	223.653	123.07	254.375	136.03	173.842	2209.61	26.3348	128.379	23.0239	120.829	45.9994	220.218	31.4526	92.4576	35.8994	109.559	28.3249	119.737	982.213	1227.4	661	gi|943959280|ref|XP_014362283.1|	PREDICTED: uncharacterized protein LOC106713896, partial [Papilio machaon]	2.15008e-50	117	H3AQQ4	61.46	2e-48	H3AQQ4_LATCH	Uncharacterized protein {ECO:0000313|Ensembl:ENSLACP00000011975}	No_KEGG	No_GOcodes	No_GOBP	No_GOMF	No_GOCC	Complete proteome {ECO:0000313|Proteomes:UP000008672};Reference proteome {ECO:0000313|Proteomes:UP000008672}.;
isotig11457	33.2923	165.132	41.2569	158.707	29.0124	156.733	10.0671	116.475	20.303	159.636	36.462	178.001	1105.08	0.872507	141.789	14.5814	190.708	11.3266	121.737	1.11773	154.27	15.8111	158.363	5.64428	166.114	982.335	122.742	558	No_sig_nr_hit	No_sig_nr_hit	No_sig_nr_hit	No_sig_nr_hit	No_Uniprotmatch	No_%_identity	No_evalue	No_ID	No_Description	No_KEGG	No_GOcode	No_GOBP	No_GOMF	No_GOCC	No_keywords
isotig03413	103.168	61.4184	110.579	74.9435	70.0296	69.8123	96.9326	61.0756	63.6531	47.9182	85.7388	91.1029	936.372	55.4519	104.972	83.2835	99.2879	77.4365	90.7955	75.8434	122.978	61.8671	62.746	84.1071	66.9066	985.676	-49.3042	500	No_sig_nr_hit	No_sig_nr_hit	No_sig_nr_hit	No_sig_nr_hit	No_Uniprotmatch	No_%_identity	No_evalue	No_ID	No_Description	No_KEGG	No_GOcode	No_GOBP	No_GOMF	No_GOCC	No_keywords
isotig11875	26.1819	190.814	76.5369	203.887	26.0112	141.723	44.3336	138.139	23.6999	201.123	35.5252	131.941	1239.92	12.6892	232.196	18.2019	162.858	5.00259	80.8016	5.45547	146.138	28.3624	131.471	13.2027	152.091	988.469	251.447	443	No_sig_nr_hit	No_sig_nr_hit	No_sig_nr_hit	No_sig_nr_hit	No_Uniprotmatch	No_%_identity	No_evalue	No_ID	No_Description	No_KEGG	No_GOcode	No_GOBP	No_GOMF	No_GOCC	No_keywords
isotig11076	119.798	147.316	127.08	91.7485	80.0339	143.903	191.672	117.995	62.7691	199.021	111.45	134.046	1526.83	82.771	77.0621	43.5087	75.1167	53.8317	147.19	37.9473	86.7864	120.454	79.6773	63.2958	129.468	997.109	529.724	600	gi|913316834|ref|XP_013189372.1|	PREDICTED: uncharacterized protein LOC106133989 [Amyelois transitella]	3.24282e-61	199	H9ITT9	50.24	3e-44	H9ITT9_BOMMO	Uncharacterized protein {ECO:0000313|EnsemblMetazoa:BGIBMGA000669-TA}	No_KEGG	No_GOcodes	No_GOBP	No_GOMF	No_GOCC	Complete proteome {ECO:0000313|Proteomes:UP000005204};Reference proteome {ECO:0000313|Proteomes:UP000005204}.;
isotig11858	59.3627	90.4231	161.126	96.8751	55.0233	88.0591	120.294	52.9755	46.6445	72.3896	125.217	74.3589	1042.75	49.0877	83.7567	74.8245	76.3903	89.9424	89.6774	48.7734	89.3369	94.4929	97.6054	85.983	117.607	997.477	45.2708	455	No_sig_nr_hit	No_sig_nr_hit	No_sig_nr_hit	No_sig_nr_hit	No_Uniprotmatch	No_%_identity	No_evalue	No_ID	No_Description	No_KEGG	No_GOcode	No_GOBP	No_GOMF	No_GOCC	No_keywords
isotig09082	78.3076	139.476	44.7811	107.16	61.0259	127.778	69.869	115.193	66.1839	153.247	78.4016	72.2693	1113.69	23.6045	115.006	23.0254	164.018	30.2295	89.6669	37.9446	126.913	39.2386	222.107	20.7625	105.744	998.26	115.433	800	gi|768427463|ref|XP_011554825.1|	PREDICTED: basement membrane-specific heparan sulfate proteoglycan core protein-like [Plutella xylostella]	1.05328e-19	47	A0A0N1IP75	93.62	6e-19	A0A0N1IP75_PAPMA	Pikachurin {ECO:0000313|EMBL:KPJ12744.1}	No_KEGG	No_GOcodes	No_GOBP	No_GOMF	No_GOCC	No_keywords
isotig11850	60.5401	93.7599	100.012	111.021	43.0183	120.276	118.014	155.805	53.4287	127.728	159.736	102.634	1245.97	27.2482	91.5415	1.29339	118.198	107.324	135.051	35.7845	119.771	85.2904	122.506	51.0085	105.74	1000.76	245.218	459	No_sig_nr_hit	No_sig_nr_hit	No_sig_nr_hit	No_sig_nr_hit	No_Uniprotmatch	No_%_identity	No_evalue	No_ID	No_Description	No_KEGG	No_GOcode	No_GOBP	No_GOMF	No_GOCC	No_keywords
isotig10687	252.595	4.51421	598.617	0.112116	82.0347	0.0284219	587.782	0.136514	141.738	0.0248491	811.381	1.06612	2480.03	115.595	7.87424	78.3686	2.66801	190.438	1.15128	160.271	1.11433	331.479	0	113.393	0.0302397	1002.38	1477.65	600	gi|399108397|gb|AFP20606.1|	cytochrome CYP341B3 [Spodoptera littoralis]	1.0227e-50	175	P33269	33.75	5e-17	CP4D1_DROME	Cytochrome P450 4d1	dme:Dmel_CG3656	GO:0005789 \\ GO:0005811 \\ GO:0016020 \\ GO:0009055 \\ GO:0020037 \\ GO:0005506 \\ GO:0004497 \\ GO:0016705 \\	No_GOBP	electron carrier activity (GO:0009055);heme binding (GO:0020037);iron ion binding (GO:0005506);monooxygenase activity (GO:0004497);oxidoreductase activity, acting on paired donors, with incorporation or reduction of molecular oxygen (GO:0016705);	endoplasmic reticulum membrane (GO:0005789);lipid particle (GO:0005811);membrane (GO:0016020);	Alternative splicing;Complete proteome;Endoplasmic reticulum;Heme;Iron;Membrane;Metal-binding;Microsome;Monooxygenase;Oxidoreductase;Polymorphism;Reference proteome.;
isotig07709	6.01585	199.68	3.60814	159.964	10.0044	155.665	0.618137	158.358	3.32853	176.633	5.28623	135.07	1014.23	3.59767	146.26	1.29204	214.857	0.218284	116.218	16.2891	177.763	4.10752	198.204	4.69961	124.062	1007.57	6.66375	917	No_sig_nr_hit	No_sig_nr_hit	No_sig_nr_hit	No_sig_nr_hit	No_Uniprotmatch	No_%_identity	No_evalue	No_ID	No_Description	No_KEGG	No_GOcode	No_GOBP	No_GOMF	No_GOCC	No_keywords
isotig11436	53.4414	187.446	24.7943	166.466	56.0238	195.414	39.2145	174.761	48.3278	333.077	36.7555	91.1212	1406.84	12.6892	113.849	29.0448	92.8507	36.5682	170.475	31.454	244.839	18.3221	114.539	26.4348	118.653	1009.72	397.124	563	gi|913321680|ref|XP_013192012.1|	PREDICTED: uncharacterized protein LOC106136109 [Amyelois transitella]	8.81856e-20	37	A0A0J7K0A7	56.76	1e-12	A0A0J7K0A7_LASNI	Uncharacterized protein {ECO:0000313|EMBL:KMQ83878.1}	No_KEGG	No_GOcodes	No_GOBP	No_GOMF	No_GOCC	Coiled coil {ECO:0000256|SAM:Coils};Complete proteome {ECO:0000313|Proteomes:UP000036403};Reference proteome {ECO:0000313|Proteomes:UP000036403}.;
isotig11328	40.3841	98.1828	42.4129	82.6068	111.047	114.908	23.1798	173.364	33.0618	75.56	22.1382	87.9481	904.793	47.2614	102.741	83.2839	110.718	53.8423	90.7899	87.7475	109.656	36.7319	115.534	45.3382	137.001	1020.64	-115.852	593	No_sig_nr_hit	No_sig_nr_hit	No_sig_nr_hit	No_sig_nr_hit	No_Uniprotmatch	No_%_identity	No_evalue	No_ID	No_Description	No_KEGG	No_GOcode	No_GOBP	No_GOMF	No_GOCC	No_keywords
isotig05051	243.193	975.39	222.449	584.903	133.056	807.54	240.3	955.484	165.49	698.259	250.243	1715.29	6991.6	35.4311	210.961	12.1675	104.382	36.5525	185.926	30.3695	129.317	40.089	139.44	18.8732	77.6878	1021.2	5970.4	1600	gi|861636051|gb|KMQ91747.1|	reverse transcriptase [Lasius niger]	3.10571e-152	533	P21329	34.52	1e-108	RTJK_DROFU	RNA-directed DNA polymerase from mobile element jockey	No_KEGG	GO:0003964 \\	No_GOBP	RNA-directed DNA polymerase activity (GO:0003964);	No_GOCC	Nucleotidyltransferase;RNA-directed DNA polymerase;Transferase;Transposable element.;
isotig10415	78.3187	114.959	114.13	107.187	59.025	105.244	132.638	100.341	46.6387	145.799	87.1796	84.8312	1176.29	65.4617	109.438	60.3956	118.345	39.672	102.944	45.5243	114.793	69.3798	110.554	72.7507	112.21	1021.47	154.824	658	gi|914566366|gb|KOB71062.1|	TAPT1-like protein [Operophtera brumata]	6.19033e-30	57	Q9VED0	75.44	5e-24	TAPT1_DROME	Protein TAPT1 homolog	dme:Dmel_CG7218	GO:0016021 \\	No_GOBP	No_GOMF	integral component of membrane (GO:0016021);	Complete proteome;Membrane;Reference proteome;Transmembrane;Transmembrane helix.;
isotig09661	4.82954	126.064	5.96578	158.568	1.00059	211.49	7.88485	167.915	2.48095	195.776	7.45933	109.948	999.382	4.50591	147.34	1.29264	147.482	1.81948	229.052	0.0317606	136.96	0	182.267	4.69973	167.195	1022.65	-23.2647	700	No_sig_nr_hit	No_sig_nr_hit	No_sig_nr_hit	No_sig_nr_hit	No_Uniprotmatch	No_%_identity	No_evalue	No_ID	No_Description	No_KEGG	No_GOcode	No_GOBP	No_GOMF	No_GOCC	No_keywords
isotig07035	42.7547	130.508	8.32113	91.6251	38.0162	134.201	6.42807	135.384	29.6533	98.9719	13.686	125.637	855.186	20.8746	156.311	57.993	156.478	14.4841	126.18	24.9536	164.996	15.8114	171.312	17.9278	100.335	1027.66	-172.47	1039	No_sig_nr_hit	No_sig_nr_hit	No_sig_nr_hit	No_sig_nr_hit	No_Uniprotmatch	No_%_identity	No_evalue	No_ID	No_Description	No_KEGG	No_GOcode	No_GOBP	No_GOMF	No_GOCC	No_keywords
isotig06015	84.2309	70.3437	121.164	99.4345	60.0255	89.1488	174.219	117.948	63.6265	153.258	109.03	98.4451	1240.87	71.8529	54.7457	50.7269	76.3642	74.2644	85.2577	74.7566	101.398	122.95	124.497	99.214	91.731	1027.76	213.115	1283	gi|930678612|gb|KPJ18540.1|	Tight junction protein ZO-2 [Papilio machaon]	1.01334e-114	298	Q9UDY2	45.22	1e-20	ZO2_HUMAN	Tight junction protein ZO-2	hsa:9414	GO:0005912 \\ GO:0005923 \\ GO:0030054 \\ GO:0005737 \\ GO:0005829 \\ GO:0005654 \\ GO:0005886 \\ GO:0004385 \\ GO:0030674 \\ GO:0019904 \\ GO:0090557 \\ GO:0035329 \\ GO:0050892 \\ GO:2001205 \\ GO:0090559 \\ GO:0071847 \\	establishment of endothelial intestinal barrier (GO:0090557);hippo signaling (GO:0035329);intestinal absorption (GO:0050892);negative regulation of osteoclast development (GO:2001205);regulation of membrane permeability (GO:0090559);TNFSF11-mediated signaling pathway (GO:0071847);	guanylate kinase activity (GO:0004385);protein binding, bridging (GO:0030674);protein domain specific binding (GO:0019904);	adherens junction (GO:0005912);bicellular tight junction (GO:0005923);cell junction (GO:0030054);cytoplasm (GO:0005737);cytosol (GO:0005829);nucleoplasm (GO:0005654);plasma membrane (GO:0005886);	3D-structure;Alternative promoter usage;Alternative splicing;Cell junction;Cell membrane;Complete proteome;Disease mutation;Intrahepatic cholestasis;Membrane;Nucleus;Phosphoprotein;Polymorphism;Reference proteome;Repeat;SH3 domain;Tight junction.;
isotig01026	98.4415	97.1071	108.24	69.7994	109.046	94.5127	100.509	107.111	108.659	121.346	122.449	107.87	1245.09	74.575	78.1808	62.784	72.5847	77.4427	93.0094	115.898	88.0207	80.2653	103.582	97.3302	85.2519	1028.92	216.165	364	No_sig_nr_hit	No_sig_nr_hit	No_sig_nr_hit	No_sig_nr_hit	No_Uniprotmatch	No_%_identity	No_evalue	No_ID	No_Description	No_KEGG	No_GOcode	No_GOBP	No_GOMF	No_GOCC	No_keywords
isotig08120	267.947	84.8689	118.883	192.379	133.056	152.519	260.786	520.294	280.183	276.748	391.963	76.4696	2756.1	83.6758	40.2497	126.607	48.4612	152.912	109.612	85.5928	69.5815	88.6586	59.7576	83.1554	83.0869	1031.35	1724.75	900	gi|939653811|ref|XP_008547866.2|	PREDICTED: uncharacterized protein LOC103571475 [Microplitis demolitor]	1.14949e-101	295	A0A0L7QJG1	49.49	5e-99	A0A0L7QJG1_9HYME	Uncharacterized protein {ECO:0000313|EMBL:KOC58676.1}	No_KEGG	GO:0003676 \\ GO:0015074 \\	DNA integration (GO:0015074);	nucleic acid binding (GO:0003676);	No_GOCC	Complete proteome {ECO:0000313|Proteomes:UP000053825};Reference proteome {ECO:0000313|Proteomes:UP000053825}.;
isotig10606	105.585	99.3593	169.395	127.85	75.0318	135.312	195.341	96.3332	42.3842	139.432	137.17	136.136	1459.33	44.5418	98.2372	27.8396	76.3574	72.6872	86.3623	57.4352	112.849	102.014	107.565	70.8549	174.772	1031.52	427.813	608	gi|768425211|ref|XP_011553595.1|	PREDICTED: uncharacterized protein LOC105384991 isoform X2 [Plutella xylostella]	5.58651e-88	202	M9NDE3	47.12	6e-43	BARK_DROME	Protein bark beetle {ECO:0000303|PubMed:25704509}	dme:Dmel_CG3921	GO:0005912 \\ GO:0005923 \\ GO:0016021 \\ GO:0005886 \\ GO:0005918 \\ GO:0061689 \\ GO:0030246 \\ GO:0005044 \\ GO:0045217 \\ GO:0090557 \\ GO:0035002 \\ GO:0035159 \\ GO:0034976 \\ GO:1904274 \\	cell-cell junction maintenance (GO:0045217);establishment of endothelial intestinal barrier (GO:0090557);liquid clearance, open tracheal system (GO:0035002);regulation of tube length, open tracheal system (GO:0035159);response to endoplasmic reticulum stress (GO:0034976);tricellular tight junction assembly (GO:1904274);	carbohydrate binding (GO:0030246);scavenger receptor activity (GO:0005044);	adherens junction (GO:0005912);bicellular tight junction (GO:0005923);integral component of membrane (GO:0016021);plasma membrane (GO:0005886);septate junction (GO:0005918);tricellular tight junction (GO:0061689);	Alternative splicing;Cell junction;Cell membrane;Complete proteome;Disulfide bond;Glycoprotein;Membrane;Reference proteome;Repeat;Signal;Tight junction;Transmembrane;Transmembrane helix.;
isotig10769	125.739	136.176	171.765	126.582	72.0305	162.151	200.429	97.6963	55.1249	123.476	170.939	135.091	1577.2	58.1838	99.3894	65.208	105.626	64.8694	178.182	68.2663	66.4218	68.5516	88.6419	69.9179	100.341	1033.6	543.603	600	gi|943943340|ref|XP_014355130.1|	PREDICTED: zinc finger protein 184-like [Papilio machaon] >gi|930677439|gb|KPJ17512.1| Zinc finger protein 658 [Papilio machaon]	7.62281e-31	101	A0A0N1PIR8	51.49	5e-31	A0A0N1PIR8_PAPMA	Zinc finger protein 658 {ECO:0000313|EMBL:KPJ17512.1}	No_KEGG	GO:0046872 \\ GO:0003676 \\	No_GOBP	metal ion binding (GO:0046872);nucleic acid binding (GO:0003676);	No_GOCC	No_keywords
isotig05640	791.022	542.453	901.239	646.935	846.357	541.249	422.473	513.824	362.499	408.748	844.528	459.737	7281.06	71.8298	145.147	35.0867	122.171	20.7938	102.958	48.7758	173.87	25.0153	128.483	34.941	125.134	1034.21	6246.86	1400	gi|861610886|gb|KMQ85192.1|	reverse transcriptase [Lasius niger]	0	440	Q9NBX4	45.39	2e-124	RTXE_DROME	Probable RNA-directed DNA polymerase from transposon X-element	No_KEGG	GO:0003964 \\ GO:0006313 \\	transposition, DNA-mediated (GO:0006313);	RNA-directed DNA polymerase activity (GO:0003964);	No_GOCC	Nucleotidyltransferase;RNA-directed DNA polymerase;Transferase;Transposable element.;
isotig11128	143.484	110.508	130.601	85.2978	43.0183	115.981	203.442	58.4209	37.2933	101.117	129.845	80.6425	1239.65	62.748	69.246	16.9921	105.544	53.8447	128.397	60.6848	103.295	178.22	95.6131	80.3085	79.8671	1034.76	204.89	600	gi|913311301|ref|XP_013186321.1|	PREDICTED: serine/threonine-protein kinase 40 [Amyelois transitella]	3.77793e-92	183	Q7TNL4	62.86	5e-34	STK40_RAT	Serine/threonine-protein kinase 40	rno:360230	GO:0005737 \\ GO:0005634 \\ GO:0005524 \\ GO:0004674 \\	No_GOBP	ATP binding (GO:0005524);protein serine/threonine kinase activity (GO:0004674);	cytoplasm (GO:0005737);nucleus (GO:0005634);	ATP-binding;Complete proteome;Cytoplasm;Kinase;Nucleotide-binding;Nucleus;Reference proteome;Serine/threonine-protein kinase;Transferase.;
isotig07965	73.5648	142.813	27.1442	107.146	99.0417	161.04	43.6037	47.5783	106.944	169.236	105.79	169.645	1253.55	40.8907	79.3139	142.31	94.2164	115.081	119.545	49.8574	49.9263	36.7311	116.53	63.2988	127.3	1035	218.546	900	gi|751198572|ref|XP_011175616.1|	PREDICTED: uncharacterized protein LOC105207691 [Solenopsis invicta]	5.62688e-79	207	J9K912	47.06	2e-50	J9K912_ACYPI	Uncharacterized protein {ECO:0000313|EnsemblMetazoa:ACYPI009418-PA}	No_KEGG	GO:0003676 \\	No_GOBP	nucleic acid binding (GO:0003676);	No_GOCC	Complete proteome {ECO:0000313|Proteomes:UP000007819};Reference proteome {ECO:0000313|Proteomes:UP000007819}.;
isotig11854	130.44	73.6969	138.813	89.1528	52.0221	102.035	214.322	127.448	75.5228	149.003	121.554	79.6008	1353.61	76.3883	68.1491	44.7234	133.551	83.6756	80.8311	83.4147	78.5226	127.994	94.6174	81.2571	82.0193	1035.14	318.467	456	gi|913309120|ref|XP_013185130.1|	PREDICTED: protein polybromo-1 [Amyelois transitella]	5.74419e-70	151	Q90941	42.45	1e-25	PB1_CHICK	Protein polybromo-1	gga:396074	GO:0005634 \\ GO:0003682 \\ GO:0003677 \\ GO:0016568 \\ GO:0006355 \\ GO:0006351 \\	chromatin modification (GO:0016568);regulation of transcription, DNA-templated (GO:0006355);transcription, DNA-templated (GO:0006351);	chromatin binding (GO:0003682);DNA binding (GO:0003677);	nucleus (GO:0005634);	3D-structure;Bromodomain;Chromatin regulator;Complete proteome;DNA-binding;Nucleus;Reference proteome;Repeat;Transcription;Transcription regulation.;
isotig11231	36.8414	140.571	49.476	98.1112	13.0057	156.753	58.1936	140.865	19.4537	179.855	45.8284	178.006	1116.96	28.1547	133.954	14.581	119.557	52.291	158.275	33.6183	139.485	55.1472	159.359	15.0926	127.303	1036.82	80.1418	600	gi|827557512|ref|XP_012550004.1|	PREDICTED: uncharacterized protein LOC101741121 [Bombyx mori]	8.64724e-97	175	H9J0Z8	89.14	9e-97	H9J0Z8_BOMMO	Uncharacterized protein {ECO:0000313|EnsemblMetazoa:BGIBMGA003185-TA}	No_KEGG	No_GOcodes	No_GOBP	No_GOMF	No_GOCC	Complete proteome {ECO:0000313|Proteomes:UP000005204};Reference proteome {ECO:0000313|Proteomes:UP000005204}.;
isotig11693	34.4481	48.0075	61.1727	61.9587	20.0086	75.1283	36.3846	29.914	0.785672	44.6988	60.1444	36.6558	509.307	37.2529	104.965	42.313	137.358	72.7463	120.671	69.3511	138.195	73.581	67.7257	35.8862	136.993	1037.04	-527.732	500	No_sig_nr_hit	No_sig_nr_hit	No_sig_nr_hit	No_sig_nr_hit	No_Uniprotmatch	No_%_identity	No_evalue	No_ID	No_Description	No_KEGG	No_GOcode	No_GOBP	No_GOMF	No_GOCC	No_keywords
isotig10458	0.0709506	213.073	2.42891	179.311	1.00059	168.546	2.79418	165.134	0.787419	186.214	1.88285	152.868	1074.11	2.68853	147.336	0.078367	143.664	6.58084	141.675	2.20216	210.091	1.60383	191.231	0	190.926	1038.08	36.0346	647	No_sig_nr_hit	No_sig_nr_hit	No_sig_nr_hit	No_sig_nr_hit	No_Uniprotmatch	No_%_identity	No_evalue	No_ID	No_Description	No_KEGG	No_GOcode	No_GOBP	No_GOMF	No_GOCC	No_keywords
contig01672	133.96	82.609	104.712	44.0183	124.052	112.77	193.884	67.9121	114.62	108.573	125.014	67.0371	1279.16	109.164	60.3355	48.3347	87.8326	93.036	66.4443	75.8311	56.9358	98.668	112.545	91.6514	138.104	1038.88	240.278	685	No_sig_nr_hit	No_sig_nr_hit	No_sig_nr_hit	No_sig_nr_hit	No_Uniprotmatch	No_%_identity	No_evalue	No_ID	No_Description	No_KEGG	No_GOcode	No_GOBP	No_GOMF	No_GOCC	No_keywords
isotig11772	47.5111	140.595	70.6404	121.337	49.0208	149.246	74.2433	115.205	49.1799	169.223	46.1308	194.761	1227.09	53.6333	116.123	43.5192	114.513	55.4136	142.773	40.1136	102.664	53.4705	141.43	68.9689	107.898	1040.52	186.572	487	No_sig_nr_hit	No_sig_nr_hit	No_sig_nr_hit	No_sig_nr_hit	No_Uniprotmatch	No_%_identity	No_evalue	No_ID	No_Description	No_KEGG	No_GOcode	No_GOBP	No_GOMF	No_GOCC	No_keywords
isotig12007	88.9647	80.3787	151.701	44.0182	102.043	33.3192	80.8915	44.8381	117.207	77.7094	94.4529	34.5785	950.103	124.619	81.5492	124.256	44.667	100.858	37.6832	121.282	23.907	150.609	45.8133	164.452	22.6975	1042.39	-92.291	378	No_sig_nr_hit	No_sig_nr_hit	No_sig_nr_hit	No_sig_nr_hit	No_Uniprotmatch	No_%_identity	No_evalue	No_ID	No_Description	No_KEGG	No_GOcode	No_GOBP	No_GOMF	No_GOCC	No_keywords
isotig10675	3.63945	226.48	11.851	205.129	8.00357	147.099	17.351	216.56	0.787495	213.876	5.59888	136.123	1192.5	4.50633	226.569	2.50275	117.073	14.4843	159.372	5.45453	181.475	5.77822	132.466	4.69962	188.748	1043.13	149.37	600	gi|814544180|dbj|BAR64781.1|	carboxylesterase [Ostrinia furnacalis]	1.01697e-100	201	A0A0F7QEB1	79.60	7e-101	A0A0F7QEB1_OSTFU	Carboxylic ester hydrolase {ECO:0000256|RuleBase:RU361235}	No_KEGG	GO:0016787 \\	No_GOBP	hydrolase activity (GO:0016787);	No_GOCC	Hydrolase {ECO:0000256|RuleBase:RU361235,;ECO:0000256|SAAS:SAAS00427783};Signal {ECO:0000256|RuleBase:RU361235}.;
isotig10462	19.0659	204.14	11.8516	135.497	27.0116	148.17	19.5369	185.469	33.0474	160.678	13.9959	112.042	1070.51	21.784	168.593	41.1186	183.172	41.2574	136.133	5.45475	147.823	23.3423	143.423	30.2152	102.49	1044.81	25.699	646	No_sig_nr_hit	No_sig_nr_hit	No_sig_nr_hit	No_sig_nr_hit	No_Uniprotmatch	No_%_identity	No_evalue	No_ID	No_Description	No_KEGG	No_GOcode	No_GOBP	No_GOMF	No_GOCC	No_keywords
isotig10734	162.44	61.4308	204.641	53.0625	45.0192	82.7136	356.629	40.835	51.7356	73.4596	212.263	39.8147	1384.04	62.7703	48.033	32.6408	47.1278	111.899	55.3869	96.4002	48.6646	259.389	47.805	147.415	88.5032	1046.03	338.01	600	gi|943945505|ref|XP_014356004.1|	PREDICTED: brain tumor protein-like [Papilio machaon] >gi|930676830|gb|KPJ16968.1| Brain tumor protein [Papilio machaon]	1.20713e-41	202	G6CJ53	75.88	3e-43	G6CJ53_DANPL	Uncharacterized protein {ECO:0000313|EMBL:EHJ78730.1}	No_KEGG	GO:0005622 \\ GO:0008270 \\	No_GOBP	zinc ion binding (GO:0008270);	intracellular (GO:0005622);	Coiled coil {ECO:0000256|SAM:Coils};Complete proteome {ECO:0000313|Proteomes:UP000007151};Metal-binding {ECO:0000256|RuleBase:RU000353,;ECO:0000256|SAAS:SAAS00596386};Reference proteome {ECO:0000313|Proteomes:UP000007151};Zinc {ECO:0000256|RuleBase:RU000353, ECO:0000256|SAAS:SAAS00596386};Zinc-finger {ECO:0000256|RuleBase:RU000353,;ECO:0000256|SAAS:SAAS00596386}.;
isotig10485	3.6408	194.089	0.0672107	145.77	2.00102	212.549	1.34305	138.143	0	173.455	2.81065	182.18	1056.05	0	140.662	0.0785405	183.053	3.41219	158.238	1.11765	144.684	0	224.098	0	190.937	1046.28	9.76871	637	No_sig_nr_hit	No_sig_nr_hit	No_sig_nr_hit	No_sig_nr_hit	No_Uniprotmatch	No_%_identity	No_evalue	No_ID	No_Description	No_KEGG	No_GOcode	No_GOBP	No_GOMF	No_GOCC	No_keywords
isotig11537	117.442	176.328	161.183	93.0534	66.028	149.258	135.526	96.3111	37.2926	126.65	126.999	68.0811	1354.15	72.7409	115.021	67.6287	110.734	34.9448	83.0304	53.0993	109.738	102.865	110.553	83.1466	104.668	1048.17	305.982	528	No_sig_nr_hit	No_sig_nr_hit	No_sig_nr_hit	No_sig_nr_hit	No_Uniprotmatch	No_%_identity	No_evalue	No_ID	No_Description	No_KEGG	No_GOcode	No_GOBP	No_GOMF	No_GOCC	No_keywords
isotig00794	73.5571	92.6346	22.4393	138.024	36.0153	139.55	34.1333	65.1115	23.7037	133.011	44.3381	82.7286	885.247	25.4237	110.55	31.467	174.196	9.74673	170.398	27.1186	96.3462	20.8294	209.158	4.69996	170.446	1050.38	-165.134	1312	gi|768412509|ref|XP_011568335.1|	PREDICTED: uncharacterized protein LOC105397991 [Plutella xylostella]	2.08769e-147	301	A0A0N0PAG9	64.12	1e-134	A0A0N0PAG9_PAPXU	Uncharacterized protein {ECO:0000313|EMBL:KPJ05885.1}	No_KEGG	GO:0003676 \\ GO:0015074 \\	DNA integration (GO:0015074);	nucleic acid binding (GO:0003676);	No_GOCC	No_keywords
isotig08410	40.4061	217.557	43.6114	139.416	32.0137	196.502	55.9782	255.976	64.4765	114.958	97.1345	145.554	1403.58	26.3338	120.585	26.6431	153.866	41.2543	133.918	28.2021	120.487	37.564	167.326	36.8292	157.505	1050.51	353.068	849	No_sig_nr_hit	No_sig_nr_hit	No_sig_nr_hit	No_sig_nr_hit	No_Uniprotmatch	No_%_identity	No_evalue	No_ID	No_Description	No_KEGG	No_GOcode	No_GOBP	No_GOMF	No_GOCC	No_keywords
isotig11144	35.6682	107.173	71.8394	335.381	56.0238	147.113	56.7167	199.091	50.0327	141.554	57.0866	165.443	1423.12	59.0918	147.366	47.138	92.9402	44.3968	91.8899	36.8643	145.935	42.5867	194.219	64.2415	84.176	1050.85	372.276	600	gi|1009433728|gb|KYN50674.1|	RNA-directed DNA polymerase from mobile element jockey, partial [Trachymyrmex septentrionalis]	1.10129e-50	156	Q95SX7	39.04	1e-29	RTBS_DROME	Probable RNA-directed DNA polymerase from transposon BS	No_KEGG	GO:0003964 \\ GO:0006313 \\	transposition, DNA-mediated (GO:0006313);	RNA-directed DNA polymerase activity (GO:0003964);	No_GOCC	Nucleotidyltransferase;RNA-directed DNA polymerase;Transferase;Transposable element.;
isotig11107	995.018	1681.91	733.055	623.746	874.368	868.765	398.409	561.282	1111.39	865.38	1199.83	1117.39	11030.5	37.2607	12.3418	163.818	24.3054	165.526	15.5524	232.827	32.1374	107.064	26.8895	219.294	14.0657	1051.08	9979.45	600	gi|913298020|ref|XP_013190636.1|	PREDICTED: uncharacterized protein LOC106135020 [Amyelois transitella]	4.72248e-54	186	A0A0N1I5A8	46.84	4e-45	A0A0N1I5A8_PAPXU	Uncharacterized protein {ECO:0000313|EMBL:KPJ04298.1}	No_KEGG	No_GOcodes	No_GOBP	No_GOMF	No_GOCC	No_keywords
isotig07795	52.2713	311.346	87.1415	330.41	24.0103	341.473	168.949	369.923	22.8503	420.379	71.368	229.337	2429.46	9.05126	72.5642	8.54664	110.508	28.6663	128.387	9.78939	152.931	14.1393	285.849	21.7073	211.455	1053.59	1375.86	900	gi|914570674|gb|KOB73986.1|	Gag-pol polyprotein, partial [Operophtera brumata]	1.74784e-104	208	A0A0L7LFJ2	73.56	1e-104	A0A0L7LFJ2_9NEOP	Gag-pol polyprotein {ECO:0000313|EMBL:KOB73986.1}	No_KEGG	No_GOcodes	No_GOBP	No_GOMF	No_GOCC	Complete proteome {ECO:0000313|Proteomes:UP000037510};Reference proteome {ECO:0000313|Proteomes:UP000037510}.;
isotig09654	46.3157	138.334	20.0866	105.823	94.0397	158.921	6.43143	205.858	60.2315	109.634	69.9274	152.878	1168.48	52.7203	142.91	42.3185	120.889	55.4155	126.185	58.5193	103.932	35.8933	136.45	64.2435	116.52	1056	112.484	700	No_sig_nr_hit	No_sig_nr_hit	No_sig_nr_hit	No_sig_nr_hit	No_Uniprotmatch	No_%_identity	No_evalue	No_ID	No_Description	No_KEGG	No_GOcode	No_GOBP	No_GOMF	No_GOCC	No_keywords
isotig11777	23.8062	123.844	17.7344	148.304	14.0061	111.664	4.24636	174.517	38.9902	208.567	15.2421	120.425	1001.35	19.9649	214.338	19.4085	160.308	17.6392	127.285	20.6216	163.092	24.1784	169.32	12.2578	107.884	1056.3	-54.9509	484	No_sig_nr_hit	No_sig_nr_hit	No_sig_nr_hit	No_sig_nr_hit	No_Uniprotmatch	No_%_identity	No_evalue	No_ID	No_Description	No_KEGG	No_GOcode	No_GOBP	No_GOMF	No_GOCC	No_keywords
isotig06923	151.876	416.285	163.613	520.222	156.066	780.687	132.46	880.922	157.859	552.405	154.904	541.396	4608.69	60.9103	106.094	124.248	71.3528	118.376	189.27	74.7683	62.5906	37.582	103.583	46.2896	61.5107	1056.58	3552.12	1095	No_sig_nr_hit	No_sig_nr_hit	No_sig_nr_hit	No_sig_nr_hit	No_Uniprotmatch	No_%_identity	No_evalue	No_ID	No_Description	No_KEGG	No_GOcode	No_GOBP	No_GOMF	No_GOCC	No_keywords
isotig10746	11.9497	184.081	9.49717	181.877	10.0044	155.661	6.42811	143.488	5.0249	174.52	5.28907	177.994	1065.82	1.7809	219.92	9.75219	189.529	0.216884	104.026	6.5391	140.996	6.61455	170.314	3.75535	206.022	1059.47	6.34885	600	No_sig_nr_hit	No_sig_nr_hit	No_sig_nr_hit	No_sig_nr_hit	No_Uniprotmatch	No_%_identity	No_evalue	No_ID	No_Description	No_KEGG	No_GOcode	No_GOBP	No_GOMF	No_GOCC	No_keywords
isotig09789	205.182	82.6423	381.1	144.696	80.0339	91.315	880.574	44.9102	61.9078	256.52	258.702	293.213	2780.8	39.9949	53.6192	48.3017	76.3229	247.49	138.406	86.6879	117.764	66.9026	65.7342	35.8891	87.3842	1064.5	1716.3	700	gi|914563506|gb|KOB69292.1|	Uncharacterized protein OBRU01_10567, partial [Operophtera brumata]	6.90901e-44	161	P12276	30.46	4e-14	FAS_CHICK	Fatty acid synthase	No_KEGG	GO:0005623 \\ GO:0047451 \\ GO:0004317 \\ GO:0004316 \\ GO:0004315 \\ GO:0004313 \\ GO:0004314 \\ GO:0047117 \\ GO:0004319 \\ GO:0016295 \\ GO:0004320 \\ GO:0016296 \\ GO:0031177 \\ GO:0006633 \\ GO:0006089 \\ GO:0032100 \\	fatty acid biosynthetic process (GO:0006633);lactate metabolic process (GO:0006089);positive regulation of appetite (GO:0032100);	3-hydroxyoctanoyl-[acyl-carrier-protein] dehydratase activity (GO:0047451);3-hydroxypalmitoyl-[acyl-carrier-protein] dehydratase activity (GO:0004317);3-oxoacyl-[acyl-carrier-protein] reductase (NADPH) activity (GO:0004316);3-oxoacyl-[acyl-carrier-protein] synthase activity (GO:0004315);[acyl-carrier-protein] S-acetyltransferase activity (GO:0004313);[acyl-carrier-protein] S-malonyltransferase ac…	cell (GO:0005623);	Acetylation;Alternative splicing;Complete proteome;Direct protein sequencing;Fatty acid biosynthesis;Fatty acid metabolism;Hydrolase;Lipid biosynthesis;Lipid metabolism;Lyase;Multifunctional enzyme;NAD;NADP;Oxidoreductase;Phosphopantetheine;Phosphoprotein;Pyridoxal phosphate;Reference proteome;Transferase.;
isotig10384	0.0705871	139.445	3.60907	162.447	18.0078	182.519	25.3668	176.042	4.1761	165.991	8.39132	126.693	1012.76	20.8749	157.411	4.92113	172.946	1.82136	133.908	7.62241	159.328	9.95798	189.238	26.4327	180.151	1064.61	-51.8556	671	No_sig_nr_hit	No_sig_nr_hit	No_sig_nr_hit	No_sig_nr_hit	No_Uniprotmatch	No_%_identity	No_evalue	No_ID	No_Description	No_KEGG	No_GOcode	No_GOBP	No_GOMF	No_GOCC	No_keywords
isotig10902	53.4436	169.612	57.7217	174.216	89.0377	213.679	54.5185	201.889	83.1547	222.436	106.728	139.284	1565.72	57.2711	127.288	48.3442	119.614	41.2619	80.8346	72.5925	147.169	37.5659	146.41	83.1491	103.584	1065.09	500.635	600	gi|307190992|gb|EFN74760.1|	THAP domain-containing protein 9, partial [Camponotus floridanus]	1.48035e-43	189	Q7M3K2	28.57	1e-11	PELET_DROME	Transposable element P transposase	No_KEGG	GO:0046872 \\ GO:0003693 \\ GO:0016740 \\ GO:0004803 \\ GO:0015074 \\ GO:0006313 \\	DNA integration (GO:0015074);transposition, DNA-mediated (GO:0006313);	metal ion binding (GO:0046872);P-element binding (GO:0003693);transferase activity (GO:0016740);transposase activity (GO:0004803);	No_GOCC	3D-structure;Alternative splicing;DNA integration;DNA recombination;DNA-binding;Metal-binding;Transferase;Transposable element;Zinc;Zinc-finger.;
isotig09481	39.2028	124.938	27.139	85.1938	28.012	100.892	18.8207	54.2347	22.8545	101.102	40.5839	112.034	755.007	45.4388	99.4051	43.5272	197.109	47.544	105.164	50.9392	121.122	18.3204	129.478	61.4074	145.632	1065.09	-310.08	718	No_sig_nr_hit	No_sig_nr_hit	No_sig_nr_hit	No_sig_nr_hit	No_Uniprotmatch	No_%_identity	No_evalue	No_ID	No_Description	No_KEGG	No_GOcode	No_GOBP	No_GOMF	No_GOCC	No_keywords
isotig10548	163.569	11.2172	204.572	1.41161	123.052	4.32901	226.179	0.135115	123.971	8.54582	272.04	6.30517	1145.33	144.691	3.40319	114.539	6.49454	182.733	4.47675	214.411	5.53328	205.886	1.99024	181.468	3.27175	1068.9	76.429	622	No_sig_nr_hit	No_sig_nr_hit	No_sig_nr_hit	No_sig_nr_hit	No_Uniprotmatch	No_%_identity	No_evalue	No_ID	No_Description	No_KEGG	No_GOcode	No_GOBP	No_GOMF	No_GOCC	No_keywords
isotig07808	139.924	52.5046	141.172	120.094	115.049	354.388	286.255	635.557	72.9743	142.619	123.442	80.6474	2264.63	90.0309	118.373	68.8377	104.393	124.626	151.648	47.6967	89.2686	59.3535	72.7061	42.5055	102.483	1071.92	1192.7	900	gi|512939462|ref|XP_004934246.1|	PREDICTED: uncharacterized protein LOC101742962, partial [Bombyx mori]	1.06275e-105	281	A0A0N1IBH6	53.36	8e-92	A0A0N1IBH6_PAPXU	Uncharacterized protein {ECO:0000313|EMBL:KPJ01687.1}	No_KEGG	GO:0003676 \\ GO:0015074 \\	DNA integration (GO:0015074);	nucleic acid binding (GO:0003676);	No_GOCC	No_keywords
isotig10643	81.8765	83.7353	138.814	129.103	125.053	74.1052	3.5196	97.5519	6.7199	104.283	30.2647	107.84	982.867	110.95	105.001	135.144	118.413	30.2443	58.7091	110.477	136.368	2.43685	135.456	11.3128	120.805	1075.32	-92.4502	600	gi|913317225|ref|XP_013189588.1|	PREDICTED: glucose dehydrogenase [FAD, quinone]-like [Amyelois transitella] >gi|913317227|ref|XP_013189589.1| PREDICTED: glucose dehydrogenase [FAD, quinone]-like [Amyelois transitella] >gi|913317229|ref|XP_013189590.1| PREDICTED: glucose dehydrogenase [FAD, quinone]-like [Amyelois transitella]	2.61133e-41	135	P18172	42.03	7e-17	DHGL_DROPS	Glucose dehydrogenase [FAD, quinone]	dpo:Dpse_GA11047	GO:0005576 \\ GO:0050660 \\ GO:0016614 \\	No_GOBP	flavin adenine dinucleotide binding (GO:0050660);oxidoreductase activity, acting on CH-OH group of donors (GO:0016614);	extracellular region (GO:0005576);	Complete proteome;FAD;Flavoprotein;Oxidoreductase;Reference proteome;Secreted;Selenocysteine;Signal.;
isotig09450	141.078	53.6157	150.542	44.0223	50.0213	100.957	201.953	96.3121	64.4844	127.716	123.218	52.378	1206.3	85.5008	68.1397	50.7378	78.9286	45.9683	104.056	58.5165	109.684	156.429	90.6329	111.5	121.933	1082.03	124.272	725	gi|914568051|gb|KOB72114.1|	Tmc7 protein [Operophtera brumata]	2.17162e-58	154	Q5YCC5	38.31	2e-19	TMC7_CHICK	Transmembrane channel-like protein 7	No_KEGG	GO:0016021 \\ GO:0006811 \\	ion transport (GO:0006811);	No_GOMF	integral component of membrane (GO:0016021);	Complete proteome;Glycoprotein;Ion channel;Ion transport;Membrane;Reference proteome;Transmembrane;Transmembrane helix;Transport.;
isotig11888	110.32	135.048	138.832	99.4829	93.0393	110.621	148.645	128.792	89.9591	145.82	127.111	125.669	1453.34	83.6642	102.745	57.9859	110.727	90.0155	120.664	75.8444	89.2904	90.3194	100.594	77.4787	83.0931	1082.42	370.919	442	No_sig_nr_hit	No_sig_nr_hit	No_sig_nr_hit	No_sig_nr_hit	No_Uniprotmatch	No_%_identity	No_evalue	No_ID	No_Description	No_KEGG	No_GOcode	No_GOBP	No_GOMF	No_GOCC	No_keywords
isotig11376	64.1036	96.0014	125.883	134.248	30.0129	186.835	155.929	132.864	21.1518	144.751	107.122	176.963	1375.87	23.6099	78.1446	15.7834	92.79	64.8754	125.092	76.9284	120.416	91.9614	144.417	52.8951	199.583	1086.5	289.371	580	gi|913324062|ref|XP_013193328.1|	PREDICTED: uncharacterized protein LOC106137111, partial [Amyelois transitella]	9.17004e-29	83	A0A0L7L7X1	60.00	2e-28	A0A0L7L7X1_9NEOP	Ephexin-1 {ECO:0000313|EMBL:KOB71588.1}	No_KEGG	No_GOcodes	No_GOBP	No_GOMF	No_GOCC	Complete proteome {ECO:0000313|Proteomes:UP000037510};Reference proteome {ECO:0000313|Proteomes:UP000037510}.;
isotig10535	46.3266	102.685	34.2011	199.9	21.0091	169.655	117.27	159.889	14.3597	198.996	44.9012	134.035	1243.23	28.1569	78.1694	4.92299	146.135	69.6194	160.505	42.2831	161.671	66.8617	108.561	35.884	186.618	1089.39	153.84	625	gi|913304072|ref|XP_013201024.1|	PREDICTED: protein 4.1 homolog isoform X1 [Amyelois transitella]	1.5011e-71	142	Q9V8R9	34.51	1e-09	41_DROME	Protein 4.1 homolog	dme:Dmel_CG11949	GO:0005856 \\ GO:0005886 \\ GO:0005918 \\ GO:0005920 \\ GO:0008092 \\ GO:0005198 \\ GO:0007527 \\ GO:0061343 \\ GO:0045216 \\ GO:0008362 \\ GO:0007391 \\ GO:0009790 \\ GO:0060857 \\ GO:0007163 \\ GO:0003015 \\ GO:0035321 \\ GO:0006612 \\ GO:0035151 \\ GO:0007435 \\ GO:0019991 \\	adult somatic muscle development (GO:0007527);cell adhesion involved in heart morphogenesis (GO:0061343);cell-cell junction organization (GO:0045216);chitin-based embryonic cuticle biosynthetic process (GO:0008362);dorsal closure (GO:0007391);embryo development (GO:0009790);establishment of glial blood-brain barrier (GO:0060857);establishment or maintenance of cell polarity (GO:0007163);heart pro…	cytoskeletal protein binding (GO:0008092);structural molecule activity (GO:0005198);	cytoskeleton (GO:0005856);plasma membrane (GO:0005886);septate junction (GO:0005918);smooth septate junction (GO:0005920);	Alternative splicing;Cell junction;Complete proteome;Developmental protein;Phosphoprotein;Reference proteome.;
isotig11508	78.2918	78.1394	27.1427	139.307	40.017	98.7868	42.8853	120.512	156.263	188.368	25.8411	64.944	1060.5	37.2481	113.925	50.7675	247.99	44.4209	85.2659	62.8528	182.722	44.2788	98.6029	83.1634	39.9501	1091.19	-30.6902	537	gi|909552339|ref|XP_013145131.1|	PREDICTED: oxysterol-binding protein 1 [Papilio polytes]	4.11095e-29	55	Q969R2	50.00	7e-13	OSBP2_HUMAN	Oxysterol-binding protein 2	hsa:23762	GO:0097440 \\ GO:0016020 \\ GO:0015485 \\ GO:0006869 \\ GO:0007286 \\	lipid transport (GO:0006869);spermatid development (GO:0007286);	cholesterol binding (GO:0015485);	apical dendrite (GO:0097440);membrane (GO:0016020);	Alternative splicing;Complete proteome;Lipid transport;Lipid-binding;Membrane;Phosphoprotein;Polymorphism;Reference proteome;Transport.;
isotig03373	1.2625	164.013	7.14219	216.649	0.000161462	228.677	0.618982	207.174	6.72158	188.355	4.67008	182.185	1207.47	1.7802	159.601	0.0783504	129.702	0.219071	152.734	0.0317436	203.739	0.77012	208.162	3.75557	230.843	1091.42	116.052	529	No_sig_nr_hit	No_sig_nr_hit	No_sig_nr_hit	No_sig_nr_hit	No_Uniprotmatch	No_%_identity	No_evalue	No_ID	No_Description	No_KEGG	No_GOcode	No_GOBP	No_GOMF	No_GOCC	No_keywords
isotig11955	121.003	185.257	152.963	118.851	59.0251	198.653	199.68	108.534	30.4913	212.864	152.671	185.352	1725.34	52.7244	103.847	41.1069	118.31	64.8611	83.0514	63.9345	152.858	95.3261	163.342	66.1307	86.3358	1091.83	633.516	404	gi|768450583|ref|XP_011567442.1|	PREDICTED: tyrosine-protein kinase transmembrane receptor Ror-like [Plutella xylostella]	1.00627e-11	86	No_Uniprotmatch	No_%_identity	No_evalue	No_ID	No_Description	No_KEGG	No_GOcode	No_GOBP	No_GOMF	No_GOCC	No_keywords
isotig10795	64.1091	101.584	135.299	160.047	42.0179	135.313	217.228	119.34	29.6451	176.657	111.573	78.5523	1371.36	29.0643	121.69	25.4357	128.451	80.5941	135.047	47.6953	120.419	91.141	105.573	82.201	126.236	1093.55	277.818	600	gi|357608825|gb|EHJ66172.1|	putative lethal giant larvae protein [Danaus plexippus]	1.0289e-90	153	P08111	49.37	1e-42	L2GL_DROME	Lethal(2) giant larvae protein	dme:Dmel_CG2671	GO:0016327 \\ GO:0016323 \\ GO:0005938 \\ GO:0030864 \\ GO:0030863 \\ GO:0005737 \\ GO:0005856 \\ GO:0005829 \\ GO:0005614 \\ GO:0005886 \\ GO:0005578 \\ GO:0005918 \\ GO:0005920 \\ GO:0008021 \\ GO:0005096 \\ GO:0017022 \\ GO:0045159 \\ GO:0004860 \\ GO:0017137 \\ GO:0000149 \\ GO:0019905 \\ GO:0030036 \\ GO:0045176 \\ GO:0055059 \\ GO:0008105 \\ GO:0045167 \\ GO:0045175 \\ GO:0035212 \\ GO:0030…	actin cytoskeleton organization (GO:0030036);apical protein localization (GO:0045176);asymmetric neuroblast division (GO:0055059);asymmetric protein localization (GO:0008105);asymmetric protein localization involved in cell fate determination (GO:0045167);basal protein localization (GO:0045175);cell competition in a multicellular organism (GO:0035212);cell differentiation (GO:0030154);cell prolif…	GTPase activator activity (GO:0005096);myosin binding (GO:0017022);myosin II binding (GO:0045159);protein kinase inhibitor activity (GO:0004860);Rab GTPase binding (GO:0017137);SNARE binding (GO:0000149);syntaxin binding (GO:0019905);	apicolateral plasma membrane (GO:0016327);basolateral plasma membrane (GO:0016323);cell cortex (GO:0005938);cortical actin cytoskeleton (GO:0030864);cortical cytoskeleton (GO:0030863);cytoplasm (GO:0005737);cytoskeleton (GO:0005856);cytosol (GO:0005829);interstitial matrix (GO:0005614);plasma membrane (GO:0005886);proteinaceous extracellular matrix (GO:0005578);septate junction (GO:0005918);smoot…	Alternative splicing;Cell cycle;Cell membrane;Complete proteome;Developmental protein;Exocytosis;Extracellular matrix;Membrane;Phosphoprotein;Reference proteome;Repeat;Secreted;Tumor suppressor;WD repeat.;
isotig05889	0.0710718	229.82	4.7857	202.542	0.000161621	249.079	2.07031	218.031	2.48253	272.426	0	205.232	1386.54	0.872297	138.411	0.0783468	151.272	0.21938	195.879	0.031777	182.715	0	251.986	0	176.923	1098.39	288.152	1300	No_sig_nr_hit	No_sig_nr_hit	No_sig_nr_hit	No_sig_nr_hit	No_Uniprotmatch	No_%_identity	No_evalue	No_ID	No_Description	No_KEGG	No_GOcode	No_GOBP	No_GOMF	No_GOCC	No_keywords
isotig11111	124.541	110.514	148.241	121.405	55.0234	152.499	290.853	122.085	38.1342	185.197	195.548	143.472	1687.51	40.9085	85.9429	20.603	56.017	90.0389	140.583	65.0202	104.521	103.68	143.421	53.8401	194.192	1098.77	588.747	600	gi|913312300|ref|XP_013186870.1|	PREDICTED: tripartite motif-containing protein 3-like [Amyelois transitella]	3.17699e-33	62	D6X1L3	83.87	1e-24	D6X1L3_TRICA	Tripartite motif-containing protein 2-like Protein {ECO:0000313|EMBL:EFA09351.2}	No_KEGG	GO:0005622 \\ GO:0008270 \\	No_GOBP	zinc ion binding (GO:0008270);	intracellular (GO:0005622);	Complete proteome {ECO:0000313|Proteomes:UP000007266};Metal-binding {ECO:0000256|RuleBase:RU000353,;ECO:0000256|SAAS:SAAS00596386};Reference proteome {ECO:0000313|Proteomes:UP000007266};Zinc {ECO:0000256|RuleBase:RU000353, ECO:0000256|SAAS:SAAS00596386};Zinc-finger {ECO:0000256|RuleBase:RU000353,;ECO:0000256|SAAS:SAAS00596386}.;
isotig08697	72.3814	148.389	28.3202	104.573	99.0417	90.2033	18.8102	98.9105	78.0907	120.263	48.6804	93.2033	1000.87	56.3619	50.2983	139.891	96.7482	27.0943	130.604	83.4158	90.595	64.3463	139.437	68.0206	152.12	1098.93	-98.0659	800	No_sig_nr_hit	No_sig_nr_hit	No_sig_nr_hit	No_sig_nr_hit	No_Uniprotmatch	No_%_identity	No_evalue	No_ID	No_Description	No_KEGG	No_GOcode	No_GOBP	No_GOMF	No_GOCC	No_keywords
isotig03457	0.070591	160.624	2.42995	143.145	6.00273	150.316	2.79504	219.241	4.17604	157.48	4.35469	135.065	985.7	3.59802	232.192	3.71129	179.365	0.218961	144.989	1.1175	203.119	4.10754	156.371	1.86644	170.421	1101.08	-115.377	438	No_sig_nr_hit	No_sig_nr_hit	No_sig_nr_hit	No_sig_nr_hit	No_Uniprotmatch	No_%_identity	No_evalue	No_ID	No_Description	No_KEGG	No_GOcode	No_GOBP	No_GOMF	No_GOCC	No_keywords
isotig10920	184.937	61.43	175.257	46.6116	153.064	55.8719	190.264	59.7828	128.224	48.9888	193.364	31.4388	1329.24	130.08	59.2299	127.869	57.3782	138.638	31.0484	128.879	44.8432	152.285	31.8694	139.871	59.3715	1101.36	227.872	600	gi|913295686|ref|XP_013200014.1|	PREDICTED: zinc finger protein 26-like [Amyelois transitella]	4.54924e-117	200	P15619	27.88	2e-07	SRYC_DROME	Serendipity locus protein H-1	dme:Dmel_CG1454	GO:0005634 \\ GO:0003677 \\ GO:0046872 \\ GO:0007275 \\ GO:0006355 \\ GO:0006351 \\	multicellular organism development (GO:0007275);regulation of transcription, DNA-templated (GO:0006355);transcription, DNA-templated (GO:0006351);	DNA binding (GO:0003677);metal ion binding (GO:0046872);	nucleus (GO:0005634);	Complete proteome;Developmental protein;DNA-binding;Metal-binding;Nucleus;Reference proteome;Repeat;Transcription;Transcription regulation;Zinc;Zinc-finger.;
isotig09876	313.09	157.413	537.584	135.695	162.068	173.993	592.546	145.182	174.013	143.718	502.625	139.297	3177.22	90.9647	44.7104	59.1671	84.0021	141.843	73.0965	79.0921	81.0322	184.075	82.665	122.846	58.2967	1101.79	2075.43	700	No_sig_nr_hit	No_sig_nr_hit	No_sig_nr_hit	No_sig_nr_hit	No_Uniprotmatch	No_%_identity	No_evalue	No_ID	No_Description	No_KEGG	No_GOcode	No_GOBP	No_GOMF	No_GOCC	No_keywords
isotig03399	35.6545	91.5133	11.8519	167.596	18.0078	197.539	63.2964	109.798	10.1157	158.571	44.9023	175.906	1084.75	28.1569	112.74	20.6094	95.3989	50.7251	213.588	21.7054	117.225	22.5021	138.441	58.5675	222.216	1101.88	-17.1236	563	gi|914577841|gb|KOB79446.1|	Dystonin [Operophtera brumata]	1.66919e-31	95	A0A0L7LWB3	63.16	1e-31	A0A0L7LWB3_9NEOP	Dystonin {ECO:0000313|EMBL:KOB79446.1}	No_KEGG	GO:0005856 \\	No_GOBP	No_GOMF	cytoskeleton (GO:0005856);	Coiled coil {ECO:0000256|SAM:Coils};Complete proteome {ECO:0000313|Proteomes:UP000037510};Reference proteome {ECO:0000313|Proteomes:UP000037510}.;
isotig10015	303.437	23.4953	185.871	50.4897	206.087	31.1786	190.963	71.9731	230.986	18.1264	317.791	52.3829	1682.78	149.219	34.6709	103.743	26.8589	218.9	38.7985	144.055	26.4321	152.298	22.9055	155.002	31.3273	1104.21	578.571	700	gi|768431894|ref|XP_011557247.1|	PREDICTED: pickpocket protein 28-like [Plutella xylostella]	4.66792e-96	221	Q86LG1	30.73	3e-20	PPK28_DROME	Pickpocket protein 28 {ECO:0000303|PubMed:12571352}	dme:Dmel_CG4805	GO:0016021 \\ GO:0005886 \\ GO:0005272 \\ GO:0071462 \\ GO:0042756 \\ GO:0035002 \\ GO:0009415 \\ GO:0006814 \\	cellular response to water stimulus (GO:0071462);drinking behavior (GO:0042756);liquid clearance, open tracheal system (GO:0035002);response to water (GO:0009415);sodium ion transport (GO:0006814);	sodium channel activity (GO:0005272);	integral component of membrane (GO:0016021);plasma membrane (GO:0005886);	Cell membrane;Complete proteome;Ion channel;Ion transport;Membrane;Reference proteome;Sodium;Sodium channel;Sodium transport;Transmembrane;Transmembrane helix;Transport.;
isotig08825	45.1411	121.639	77.6908	132.927	57.0242	103.093	93.9626	111.131	53.4312	149.001	62.716	149.74	1157.5	59.0899	148.491	39.9084	118.355	74.3083	129.517	43.3642	138.847	55.1476	116.53	50.0637	132.694	1106.31	51.1823	800	No_sig_nr_hit	No_sig_nr_hit	No_sig_nr_hit	No_sig_nr_hit	No_Uniprotmatch	No_%_identity	No_evalue	No_ID	No_Description	No_KEGG	No_GOcode	No_GOBP	No_GOMF	No_GOCC	No_keywords
isotig10073	367.479	85.9856	136.523	94.3657	527.222	106.344	125.941	82.8487	564.752	89.4404	268.594	117.309	2566.8	80.9332	44.7194	167.602	64.9982	176.553	53.1872	196.026	37.2094	97.0516	60.7538	85.9963	42.1087	1107.14	1459.66	700	gi|512908411|ref|XP_004926675.1|	PREDICTED: zinc finger protein 267-like isoform X2 [Bombyx mori]	7.20851e-36	134	P08970	32.80	5e-13	SUHW_DROME	Protein suppressor of hairy wing	dme:Dmel_CG8573	GO:0000785 \\ GO:0005634 \\ GO:0005700 \\ GO:0043035 \\ GO:0003677 \\ GO:0046872 \\ GO:0043565 \\ GO:0003700 \\ GO:0016568 \\ GO:0031936 \\ GO:0045892 \\ GO:0006351 \\	chromatin modification (GO:0016568);negative regulation of chromatin silencing (GO:0031936);negative regulation of transcription, DNA-templated (GO:0045892);transcription, DNA-templated (GO:0006351);	chromatin insulator sequence binding (GO:0043035);DNA binding (GO:0003677);metal ion binding (GO:0046872);sequence-specific DNA binding (GO:0043565);transcription factor activity, sequence-specific DNA binding (GO:0003700);	chromatin (GO:0000785);nucleus (GO:0005634);polytene chromosome (GO:0005700);	Chromatin regulator;Chromosome;Complete proteome;DNA-binding;Metal-binding;Nucleus;Phosphoprotein;Reference proteome;Repeat;Transcription;Transcription regulation;Zinc;Zinc-finger.;
isotig11478	30.9186	138.35	27.1438	145.768	8.00358	147.076	26.8308	129.979	7.56926	157.488	33.9835	123.556	976.667	7.23303	165.197	12.1677	132.274	20.7927	133.922	23.8707	154.814	11.6305	163.341	16.9825	265.354	1107.58	-130.913	549	gi|913325630|ref|XP_013194185.1|	PREDICTED: uncharacterized protein LOC106137818 [Amyelois transitella]	1.15925e-84	185	H9J1W9	80.00	6e-82	H9J1W9_BOMMO	Uncharacterized protein {ECO:0000313|EnsemblMetazoa:BGIBMGA003506-TA}	bmor:101740603	No_GOcodes	No_GOBP	No_GOMF	No_GOCC	Complete proteome {ECO:0000313|Proteomes:UP000005204};Reference proteome {ECO:0000313|Proteomes:UP000005204}.;
isotig10304	79.5232	207.555	88.2989	165.25	105.044	142.831	114.324	185.648	97.5927	75.5986	170.793	254.452	1686.91	41.8018	197.558	39.905	58.6383	49.1759	219.159	50.9485	183.204	17.4857	49.7978	52.906	147.752	1108.33	578.581	692	gi|913311804|ref|XP_013186598.1|	PREDICTED: uncharacterized protein LOC106131883 isoform X1 [Amyelois transitella] >gi|913311806|ref|XP_013186599.1| PREDICTED: uncharacterized protein LOC106131883 isoform X2 [Amyelois transitella]	6.54337e-34	107	V5GT02	57.94	7e-35	V5GT02_ANOGL	Uncharacterized protein {ECO:0000313|EMBL:JAB64762.1}	No_KEGG	No_GOcodes	No_GOBP	No_GOMF	No_GOCC	No_keywords
isotig11232	109.121	87.0813	174.064	63.3714	47.02	99.8891	285.839	80.097	27.0968	95.8048	204.021	76.4589	1349.86	43.657	30.1819	15.7754	66.0738	107.3	98.5413	76.9274	95.6421	192.398	110.552	124.727	147.829	1109.6	240.26	600	gi|913323679|ref|XP_013193115.1|	PREDICTED: probable ubiquitin carboxyl-terminal hydrolase FAF-X isoform X3 [Amyelois transitella]	1.69482e-75	203	Q93008	44.26	2e-21	USP9X_HUMAN	Probable ubiquitin carboxyl-terminal hydrolase FAF-X	hsa:8239	GO:0005737 \\ GO:0005829 \\ GO:0030426 \\ GO:0016020 \\ GO:0070410 \\ GO:0004197 \\ GO:0008234 \\ GO:0004843 \\ GO:0048675 \\ GO:0030509 \\ GO:0051301 \\ GO:0044267 \\ GO:0007059 \\ GO:0007292 \\ GO:0007067 \\ GO:0000122 \\ GO:0001764 \\ GO:0016579 \\ GO:0007179 \\ GO:0006511 \\	axon extension (GO:0048675);BMP signaling pathway (GO:0030509);cell division (GO:0051301);cellular protein metabolic process (GO:0044267);chromosome segregation (GO:0007059);female gamete generation (GO:0007292);mitotic nuclear division (GO:0007067);negative regulation of transcription from RNA polymerase II promoter (GO:0000122);neuron migration (GO:0001764);protein deubiquitination (GO:0016579)…	co-SMAD binding (GO:0070410);cysteine-type endopeptidase activity (GO:0004197);cysteine-type peptidase activity (GO:0008234);thiol-dependent ubiquitin-specific protease activity (GO:0004843);	cytoplasm (GO:0005737);cytosol (GO:0005829);growth cone (GO:0030426);membrane (GO:0016020);	Alternative splicing;Cell cycle;Cell division;Cell projection;Chromosome partition;Complete proteome;Cytoplasm;Disease mutation;Hydrolase;Mental retardation;Mitosis;Phosphoprotein;Protease;Reference proteome;Thiol protease;Ubl conjugation pathway.;
isotig03459	0.0710597	218.668	3.60737	210.266	0.000161344	220.085	0	194.98	2.48178	196.868	1.26814	190.561	1238.86	0	193.148	0.0789747	240.349	0.218312	167.087	0.0316614	144.675	0	175.295	0	190.92	1111.8	127.054	458	No_sig_nr_hit	No_sig_nr_hit	No_sig_nr_hit	No_sig_nr_hit	No_Uniprotmatch	No_%_identity	No_evalue	No_ID	No_Description	No_KEGG	No_GOcode	No_GOBP	No_GOMF	No_GOCC	No_keywords
isotig11164	136.446	303.556	147.127	305.955	66.028	279.191	153.658	271.034	62.7573	417.203	137.839	229.342	2510.14	44.5271	118.385	97.7719	166.67	60.1246	152.724	35.7823	86.7782	19.1569	139.438	40.611	158.571	1120.54	1389.6	600	gi|943951315|ref|XP_014358571.1|	PREDICTED: uncharacterized protein LOC106710902 [Papilio machaon]	1.20861e-76	197	A0A0N1IPF2	54.04	9e-64	A0A0N1IPF2_PAPMA	Uncharacterized protein {ECO:0000313|EMBL:KPJ14069.1}	No_KEGG	GO:0004190 \\ GO:0003676 \\ GO:0008270 \\ GO:0015074 \\	DNA integration (GO:0015074);	aspartic-type endopeptidase activity (GO:0004190);nucleic acid binding (GO:0003676);zinc ion binding (GO:0008270);	No_GOCC	Coiled coil {ECO:0000256|SAM:Coils}.;
isotig09489	37.9971	46.8922	18.9036	99.2244	28.012	69.8091	30.4832	151.514	18.6127	81.9296	22.7827	69.1049	675.265	22.6974	113.847	30.2491	78.8933	80.6538	216.937	69.3564	109.557	55.9785	140.434	43.4455	158.583	1120.63	-445.367	716	gi|827551117|ref|XP_012547467.1|	PREDICTED: uncharacterized protein LOC101738890 [Bombyx mori]	1.10042e-73	167	P04323	47.90	8e-52	POL3_DROME	Retrovirus-related Pol polyprotein from transposon 17.6	No_KEGG	GO:0004190 \\ GO:0004519 \\ GO:0003676 \\ GO:0003964 \\ GO:0015074 \\	DNA integration (GO:0015074);	aspartic-type endopeptidase activity (GO:0004190);endonuclease activity (GO:0004519);nucleic acid binding (GO:0003676);RNA-directed DNA polymerase activity (GO:0003964);	No_GOCC	Aspartyl protease;Endonuclease;Hydrolase;Nuclease;Nucleotidyltransferase;Protease;RNA-directed DNA polymerase;Transferase;Transposable element.;
isotig11390	66.4486	102.664	51.8242	94.2402	41.0175	107.383	129.023	75.9777	29.6558	76.6316	78.9297	61.79	915.586	60.9189	99.3774	57.9692	77.6685	85.2677	100.745	80.1703	77.8745	107.869	122.505	89.7585	160.758	1120.88	-205.296	576	No_sig_nr_hit	No_sig_nr_hit	No_sig_nr_hit	No_sig_nr_hit	No_Uniprotmatch	No_%_identity	No_evalue	No_ID	No_Description	No_KEGG	No_GOcode	No_GOBP	No_GOMF	No_GOCC	No_keywords
isotig05753	28.5528	175.191	34.2046	224.47	22.0095	163.207	33.3844	209.867	19.4537	279.861	26.1526	117.291	1333.64	32.7041	141.766	29.0524	100.526	63.2951	102.965	49.8603	157.93	30.0313	188.242	38.7187	186.631	1121.72	211.921	1327	No_sig_nr_hit	No_sig_nr_hit	No_sig_nr_hit	No_sig_nr_hit	No_Uniprotmatch	No_%_identity	No_evalue	No_ID	No_Description	No_KEGG	No_GOcode	No_GOBP	No_GOMF	No_GOCC	No_keywords
isotig03082	53.4568	248.874	67.1465	405.196	27.0116	373.676	74.1839	390.205	11.8144	196.898	36.4409	292.132	2177.04	10.87	106.071	10.9608	171.589	19.2198	275.58	32.5373	174.313	19.9942	146.411	4.69957	151.011	1123.26	1053.78	900	No_sig_nr_hit	No_sig_nr_hit	No_sig_nr_hit	No_sig_nr_hit	No_Uniprotmatch	No_%_identity	No_evalue	No_ID	No_Description	No_KEGG	No_GOcode	No_GOBP	No_GOMF	No_GOCC	No_keywords
isotig11853	60.5705	295.725	128.301	278.819	82.0348	293.156	67.625	406.438	56.8194	170.302	84.2139	257.589	2181.59	95.4882	145.158	54.3788	108.216	53.8781	146.119	49.8626	168.678	17.4847	99.5983	33.0509	152.081	1123.99	1057.6	453	gi|913317837|ref|XP_013189921.1|	PREDICTED: putative nuclease HARBI1 [Amyelois transitella]	2.17227e-15	43	No_Uniprotmatch	No_%_identity	No_evalue	No_ID	No_Description	No_KEGG	No_GOcode	No_GOBP	No_GOMF	No_GOCC	No_keywords
isotig10960	75.9515	147.3	95.3306	105.904	42.0179	140.676	187.328	109.854	33.8881	216.054	114.223	200.008	1468.53	34.5303	92.654	23.0176	83.9532	58.6073	181.525	63.9403	136.254	76.8995	124.497	68.0194	180.163	1124.06	344.475	600	gi|914551694|gb|KOB63823.1|	putative discs large protein [Operophtera brumata]	6.05342e-118	202	A0A0L7KKF6	89.11	4e-118	A0A0L7KKF6_9NEOP	Putative discs large protein {ECO:0000313|EMBL:KOB63823.1}	No_KEGG	No_GOcodes	No_GOBP	No_GOMF	No_GOCC	Complete proteome {ECO:0000313|Proteomes:UP000037510};Reference proteome {ECO:0000313|Proteomes:UP000037510}.;
isotig09933	41.5768	182.913	21.2624	58.1751	56.0237	82.6765	27.5707	79.9302	22.8554	154.272	14.9345	70.1653	812.356	25.4226	156.319	35.0892	194.599	17.6407	104.07	31.4521	215.796	31.7088	128.482	31.1592	156.412	1128.15	-315.795	700	No_sig_nr_hit	No_sig_nr_hit	No_sig_nr_hit	No_sig_nr_hit	No_Uniprotmatch	No_%_identity	No_evalue	No_ID	No_Description	No_KEGG	No_GOcode	No_GOBP	No_GOMF	No_GOCC	No_keywords
isotig10237	94.9248	189.705	134.141	100.783	102.043	142.821	137.706	82.7897	72.1125	156.465	136.457	163.362	1513.31	61.8254	96.04	53.1577	109.428	47.5794	130.629	70.4345	160.428	64.3497	130.474	66.1312	139.175	1129.65	383.658	700	No_sig_nr_hit	No_sig_nr_hit	No_sig_nr_hit	No_sig_nr_hit	No_Uniprotmatch	No_%_identity	No_evalue	No_ID	No_Description	No_KEGG	No_GOcode	No_GOBP	No_GOMF	No_GOCC	No_keywords
isotig10403	86.6085	132.798	83.5738	103.317	29.0124	163.215	135.515	139.604	55.974	114.965	139.001	181.156	1364.74	39.0752	104.952	31.4616	115.743	67.9828	148.301	34.6996	86.7763	73.5446	120.513	107.717	200.664	1131.43	233.308	662	gi|909557049|ref|XP_013133476.1|	PREDICTED: uncharacterized protein LOC106099463 [Papilio polytes]	1.15409e-39	250	G6D732	33.33	5e-32	G6D732_DANPL	Uncharacterized protein {ECO:0000313|EMBL:EHJ70681.1}	No_KEGG	No_GOcodes	No_GOBP	No_GOMF	No_GOCC	Coiled coil {ECO:0000256|SAM:Coils};Complete proteome {ECO:0000313|Proteomes:UP000007151};Reference proteome {ECO:0000313|Proteomes:UP000007151}.;
isotig09923	43.9718	353.783	140.081	527.888	55.0234	420.926	160.192	326.627	41.5291	221.393	70.4327	404.184	2766.03	17.2364	208.741	12.1674	142.497	42.8529	168.234	31.4527	152.183	18.3203	146.41	32.1041	165.042	1137.24	1628.79	700	gi|913328011|ref|XP_013195491.1|	PREDICTED: mucin-2-like [Amyelois transitella]	2.5464e-43	244	P10978	30.17	8e-22	POLX_TOBAC	Retrovirus-related Pol polyprotein from transposon TNT 1-94	No_KEGG	GO:0004190 \\ GO:0004519 \\ GO:0003676 \\ GO:0003964 \\ GO:0008270 \\ GO:0015074 \\	DNA integration (GO:0015074);	aspartic-type endopeptidase activity (GO:0004190);endonuclease activity (GO:0004519);nucleic acid binding (GO:0003676);RNA-directed DNA polymerase activity (GO:0003964);zinc ion binding (GO:0008270);	No_GOCC	Aspartyl protease;Endonuclease;Hydrolase;Metal-binding;Nuclease;Nucleotidyltransferase;Protease;RNA-directed DNA polymerase;Transferase;Transposable element;Zinc;Zinc-finger.;
isotig03135	143.413	39.1114	97.6516	59.4781	147.062	51.5805	250.747	134.253	137.557	101.129	156.902	56.5686	1375.45	122.801	46.9522	129.068	66.2712	115.202	67.5694	119.154	114.674	115.444	69.7174	100.168	71.2319	1138.25	237.201	695	gi|768413129|ref|XP_011568671.1|	PREDICTED: organic cation transporter protein-like [Plutella xylostella]	2.36286e-60	206	Q9VCA2	36.20	5e-27	ORCT_DROME	Organic cation transporter protein	dme:Dmel_CG6331	GO:0016021 \\ GO:0005887 \\ GO:0022891 \\ GO:0006915 \\ GO:0006811 \\	apoptotic process (GO:0006915);ion transport (GO:0006811);	substrate-specific transmembrane transporter activity (GO:0022891);	integral component of membrane (GO:0016021);integral component of plasma membrane (GO:0005887);	Complete proteome;Glycoprotein;Ion transport;Membrane;Reference proteome;Transmembrane;Transmembrane helix;Transport.;
isotig10673	64.106	143.958	103.561	125.24	27.0116	168.584	150.832	138.263	33.8901	180.926	108.992	134.042	1379.41	34.5272	100.477	18.1984	109.361	86.9425	172.683	69.3559	138.774	75.231	122.505	55.7328	160.744	1144.53	234.874	600	gi|913317739|ref|XP_013189869.1|	PREDICTED: uncharacterized protein LOC106134385 [Amyelois transitella]	5.45825e-60	205	A0A0N1PJI0	57.43	7e-43	A0A0N1PJI0_PAPMA	SEC23-interacting protein {ECO:0000313|EMBL:KPJ20525.1}	No_KEGG	GO:0046872 \\	No_GOBP	metal ion binding (GO:0046872);	No_GOCC	Coiled coil {ECO:0000256|SAM:Coils}.;
isotig09392	21.4353	181.961	369.416	543.391	24.0103	240.521	18.0803	310.136	13.5108	134.103	10.5725	233.479	2100.62	11.7796	125.062	24.233	203.428	25.522	136.141	9.78926	178.316	17.4836	206.17	11.3131	198.49	1147.73	952.888	741	gi|913310904|ref|XP_013186109.1|	PREDICTED: uncharacterized protein LOC106131539 [Amyelois transitella]	8.97487e-76	149	Q27017	25.44	4e-07	B1_TENMO	B1 protein	No_KEGG	GO:0005576 \\ GO:0005549 \\	No_GOBP	odorant binding (GO:0005549);	extracellular region (GO:0005576);	Disulfide bond;Glycoprotein;Secreted;Signal.;
isotig09875	150.574	107.156	84.755	90.442	190.08	129.952	136.199	124.779	287.933	106.459	117.959	75.4183	1601.71	138.268	60.3478	96.5546	95.505	121.507	118.466	113.744	79.7342	66.8772	75.6937	120.027	62.6013	1149.33	452.381	700	gi|910348214|ref|XP_013178072.1|	PREDICTED: myb/SANT-like DNA-binding domain-containing protein 4 [Papilio xuthus] >gi|910348216|ref|XP_013178073.1| PREDICTED: myb/SANT-like DNA-binding domain-containing protein 4 [Papilio xuthus]	1.04115e-13	115	A0A0L7K4A1	39.09	1e-11	A0A0L7K4A1_9NEOP	Uncharacterized protein {ECO:0000313|EMBL:KOB56417.1}	No_KEGG	No_GOcodes	No_GOBP	No_GOMF	No_GOCC	Complete proteome {ECO:0000313|Proteomes:UP000037510};Reference proteome {ECO:0000313|Proteomes:UP000037510}.;
isotig03409	143.492	62.5471	212.873	73.6989	59.0251	122.437	309.135	81.4635	48.3305	93.6816	239.913	73.3205	1519.92	82.7766	78.1708	19.4041	80.1777	93.1324	66.4556	87.7495	106.466	180.69	120.513	120.948	114.389	1150.87	369.044	500	gi|913318603|ref|XP_013190340.1|	PREDICTED: muscle M-line assembly protein unc-89-like [Amyelois transitella]	4.35723e-09	155	No_Uniprotmatch	No_%_identity	No_evalue	No_ID	No_Description	No_KEGG	No_GOcode	No_GOBP	No_GOMF	No_GOCC	No_keywords
isotig09367	36.8521	133.933	97.6953	219.341	23.0099	114.902	51.6227	196.288	43.2394	152.183	37.0941	136.125	1242.29	33.6138	129.5	31.4638	114.495	20.7925	138.345	39.0304	132.56	49.2736	250.989	25.4872	190.961	1156.51	85.7754	751	No_sig_nr_hit	No_sig_nr_hit	No_sig_nr_hit	No_sig_nr_hit	No_Uniprotmatch	No_%_identity	No_evalue	No_ID	No_Description	No_KEGG	No_GOcode	No_GOBP	No_GOMF	No_GOCC	No_keywords
isotig11512	51.0416	70.3204	84.6949	63.306	7.00315	68.7222	23.9263	123.034	44.9574	92.5865	63.5171	52.3707	745.481	166.486	54.767	100.168	66.2783	67.9276	47.6398	90.982	80.4657	144.705	107.565	102.992	130.562	1160.54	-415.057	536	No_sig_nr_hit	No_sig_nr_hit	No_sig_nr_hit	No_sig_nr_hit	No_Uniprotmatch	No_%_identity	No_evalue	No_ID	No_Description	No_KEGG	No_GOcode	No_GOBP	No_GOMF	No_GOCC	No_keywords
isotig11998	91.3251	92.6397	88.2554	72.3643	159.067	92.3714	95.3789	122.022	124.836	66.0116	111.296	71.2226	1186.79	147.376	74.8529	86.9084	61.1898	135.649	91.9127	132.147	71.4815	109.58	67.7254	124.748	57.2127	1160.78	26.005	395	No_sig_nr_hit	No_sig_nr_hit	No_sig_nr_hit	No_sig_nr_hit	No_Uniprotmatch	No_%_identity	No_evalue	No_ID	No_Description	No_KEGG	No_GOcode	No_GOBP	No_GOMF	No_GOCC	No_keywords
isotig10833	181.407	65.8954	204.659	67.2553	47.02	74.1217	277.874	58.429	52.5814	71.3345	236.275	55.5206	1392.37	68.2186	62.5449	32.6545	66.1906	133.979	68.6701	90.9992	74.0485	227.564	94.6166	177.661	63.6944	1160.84	231.532	600	gi|909559699|ref|XP_013134913.1|	PREDICTED: uncharacterized protein LOC106100569 [Papilio polytes]	4.43412e-19	197	G6CM95	34.30	3e-08	G6CM95_DANPL	Putative F-box only protein {ECO:0000313|EMBL:EHJ77627.1}	No_KEGG	No_GOcodes	No_GOBP	No_GOMF	No_GOCC	Complete proteome {ECO:0000313|Proteomes:UP000007151};Reference proteome {ECO:0000313|Proteomes:UP000007151}.;
isotig09735	102.052	187.5	212.933	143.371	25.0107	206.174	274.074	111.255	16.0581	193.705	143.649	178.019	1793.8	36.344	108.305	14.5812	146.22	72.7668	126.211	53.1119	183.907	96.1611	112.545	37.7739	173.685	1161.61	632.188	700	gi|913324151|ref|XP_013193378.1|	PREDICTED: probable cation-transporting ATPase 13A3 isoform X1 [Amyelois transitella]	1.57196e-79	184	Q5XF90	26.54	6e-06	AT134_MOUSE	Probable cation-transporting ATPase 13A4	mmu:224079	GO:0005789 \\ GO:0005887 \\ GO:0005524 \\ GO:0005388 \\ GO:0019829 \\ GO:0046872 \\ GO:0006874 \\	cellular calcium ion homeostasis (GO:0006874);	ATP binding (GO:0005524);calcium-transporting ATPase activity (GO:0005388);cation-transporting ATPase activity (GO:0019829);metal ion binding (GO:0046872);	endoplasmic reticulum membrane (GO:0005789);integral component of plasma membrane (GO:0005887);	Alternative splicing;ATP-binding;Complete proteome;Hydrolase;Magnesium;Membrane;Metal-binding;Nucleotide-binding;Reference proteome;Transmembrane;Transmembrane helix.;
isotig09399	26.178	117.167	15.382	181.811	18.0078	148.154	3.52025	155.659	26.2491	140.477	22.7284	159.15	1014.48	23.6037	175.268	19.408	152.648	72.7331	110.71	28.2035	169.997	4.10858	173.302	28.3229	203.874	1162.18	-147.697	739	No_sig_nr_hit	No_sig_nr_hit	No_sig_nr_hit	No_sig_nr_hit	No_Uniprotmatch	No_%_identity	No_evalue	No_ID	No_Description	No_KEGG	No_GOcode	No_GOBP	No_GOMF	No_GOCC	No_keywords
isotig11252	284.547	20.1464	342.258	47.9146	105.044	60.1699	352.187	61.1548	84.0061	57.5058	346.499	44.0052	1805.44	96.4371	50.284	56.7478	50.9816	140.284	38.7966	139.714	61.9754	233.439	50.793	160.65	86.3453	1166.45	638.991	600	gi|440201419|gb|AGB86516.1|	carbamoylphosphate synthetase/aspartate transcarbamylase/dihydroorotase, partial [Ostrinia furnacalis]	1.67018e-123	199	P05990	67.17	1e-77	PYR1_DROME	CAD protein	No_KEGG	GO:0005737 \\ GO:0004070 \\ GO:0005524 \\ GO:0004087 \\ GO:0004088 \\ GO:0004151 \\ GO:0070406 \\ GO:0046872 \\ GO:0006207 \\ GO:0044205 \\ GO:0006526 \\ GO:0006541 \\ GO:0000050 \\	'de novo' pyrimidine nucleobase biosynthetic process (GO:0006207);'de novo' UMP biosynthetic process (GO:0044205);arginine biosynthetic process (GO:0006526);glutamine metabolic process (GO:0006541);urea cycle (GO:0000050);	aspartate carbamoyltransferase activity (GO:0004070);ATP binding (GO:0005524);carbamoyl-phosphate synthase (ammonia) activity (GO:0004087);carbamoyl-phosphate synthase (glutamine-hydrolyzing) activity (GO:0004088);dihydroorotase activity (GO:0004151);glutamine binding (GO:0070406);metal ion binding (GO:0046872);	cytoplasm (GO:0005737);	ATP-binding;Complete proteome;Cytoplasm;Hydrolase;Ligase;Metal-binding;Multifunctional enzyme;Nucleotide-binding;Phosphoprotein;Pyrimidine biosynthesis;Reference proteome;Repeat;Transferase;Zinc.;
isotig09386	138.762	71.4735	209.362	102.073	133.056	84.8535	80.7996	124.697	152.024	71.3339	130.353	53.4263	1352.21	150.077	87.1458	156.845	100.628	143.484	65.3564	109.411	98.1587	34.2301	85.6547	64.2535	73.371	1168.62	183.598	744	No_sig_nr_hit	No_sig_nr_hit	No_sig_nr_hit	No_sig_nr_hit	No_Uniprotmatch	No_%_identity	No_evalue	No_ID	No_Description	No_KEGG	No_GOcode	No_GOBP	No_GOMF	No_GOCC	No_keywords
isotig03471	61.7379	138.386	115.316	134.267	64.0271	176.101	174.907	84.1534	67.0289	153.254	96.2207	82.74	1348.14	49.9921	152.939	33.8777	99.2831	60.1827	174.889	31.4535	178.179	52.6312	118.522	59.5149	157.502	1168.97	179.174	557	gi|913331970|ref|XP_013197587.1|	PREDICTED: multidrug resistance protein 1A-like [Amyelois transitella]	6.31464e-65	136	Q00449	40.94	1e-27	MDR49_DROME	Multidrug resistance protein homolog 49	dme:Dmel_CG3879	GO:0016021 \\ GO:0005887 \\ GO:0005524 \\ GO:0042626 \\ GO:0015238 \\ GO:0008559 \\ GO:0006855 \\ GO:0008354 \\ GO:0001666 \\ GO:0031427 \\ GO:0055085 \\	drug transmembrane transport (GO:0006855);germ cell migration (GO:0008354);response to hypoxia (GO:0001666);response to methotrexate (GO:0031427);transmembrane transport (GO:0055085);	ATP binding (GO:0005524);ATPase activity, coupled to transmembrane movement of substances (GO:0042626);drug transmembrane transporter activity (GO:0015238);xenobiotic-transporting ATPase activity (GO:0008559);	integral component of membrane (GO:0016021);integral component of plasma membrane (GO:0005887);	ATP-binding;Complete proteome;Glycoprotein;Hydrolase;Membrane;Nucleotide-binding;Polymorphism;Reference proteome;Repeat;Transmembrane;Transmembrane helix;Transport.;
isotig11425	48.7066	316.834	17.7352	123.985	12.0053	156.729	47.9946	86.7502	8.41711	104.279	35.2899	88.9994	1047.72	10.8706	166.369	10.9595	247.973	20.7941	137.247	20.6218	171.32	10.7937	196.211	17.9275	158.579	1169.67	-121.942	566	No_sig_nr_hit	No_sig_nr_hit	No_sig_nr_hit	No_sig_nr_hit	No_Uniprotmatch	No_%_identity	No_evalue	No_ID	No_Description	No_KEGG	No_GOcode	No_GOBP	No_GOMF	No_GOCC	No_keywords
isotig11020	124.548	98.2471	205.84	103.365	59.0251	125.662	325.86	131.566	48.3338	110.7	153.223	97.3972	1583.77	50.9135	80.3972	42.2961	77.6305	99.4472	117.347	74.7623	88.6523	179.852	98.6006	117.167	143.51	1170.58	413.192	600	gi|909571314|ref|XP_013141243.1|	PREDICTED: uncharacterized protein LOC106105467 [Papilio polytes]	6.61185e-19	100	G6D686	64.00	5e-18	G6D686_DANPL	Putative steroid receptor-interacting snf2 domain protein {ECO:0000313|EMBL:EHJ70995.1}	No_KEGG	GO:0005524 \\	No_GOBP	ATP binding (GO:0005524);	No_GOCC	Complete proteome {ECO:0000313|Proteomes:UP000007151};Receptor {ECO:0000313|EMBL:EHJ70995.1};Reference proteome {ECO:0000313|Proteomes:UP000007151}.;
isotig11897	112.701	151.788	157.654	114.971	62.0263	147.123	181.458	138.288	61.0801	124.53	104.674	111.006	1467.3	87.2928	145.17	54.3838	156.519	55.408	108.484	73.6736	95.0441	97.8425	136.45	75.5845	85.2556	1171.11	296.19	438	No_sig_nr_hit	No_sig_nr_hit	No_sig_nr_hit	No_sig_nr_hit	No_Uniprotmatch	No_%_identity	No_evalue	No_ID	No_Description	No_KEGG	No_GOcode	No_GOBP	No_GOMF	No_GOCC	No_keywords
isotig07545	149.462	209.818	210.594	125.326	53.0225	190.071	211.331	154.563	61.0788	151.128	123.14	76.4593	1715.99	59.999	110.561	36.2926	169.161	126.164	96.331	42.2815	124.227	90.3033	147.406	54.7878	114.374	1171.89	544.107	975	gi|827555554|ref|XP_012549227.1|	PREDICTED: myosin-IIIb-like isoform X1 [Bombyx mori]	6.64776e-149	235	Q8NEV4	51.30	9e-73	MYO3A_HUMAN	Myosin-IIIa	hsa:53904	GO:0005737 \\ GO:0031941 \\ GO:0030175 \\ GO:0016459 \\ GO:0030898 \\ GO:0043531 \\ GO:0005524 \\ GO:0005516 \\ GO:0000146 \\ GO:0060002 \\ GO:0004672 \\ GO:0004674 \\ GO:0046777 \\ GO:0050896 \\ GO:0007605 \\ GO:0007601 \\	protein autophosphorylation (GO:0046777);response to stimulus (GO:0050896);sensory perception of sound (GO:0007605);visual perception (GO:0007601);	actin-dependent ATPase activity (GO:0030898);ADP binding (GO:0043531);ATP binding (GO:0005524);calmodulin binding (GO:0005516);microfilament motor activity (GO:0000146);plus-end directed microfilament motor activity (GO:0060002);protein kinase activity (GO:0004672);protein serine/threonine kinase activity (GO:0004674);	cytoplasm (GO:0005737);filamentous actin (GO:0031941);filopodium (GO:0030175);myosin complex (GO:0016459);	Actin-binding;Alternative splicing;ATP-binding;Complete proteome;Cytoplasm;Cytoskeleton;Deafness;Hearing;Kinase;Motor protein;Myosin;Non-syndromic deafness;Nucleotide-binding;Polymorphism;Reference proteome;Repeat;Sensory transduction;Serine/threonine-protein kinase;Transferase;Vision.;
isotig03575	85.4363	127.236	114.145	135.563	69.0293	177.18	117.975	174.82	43.2327	151.139	100.214	181.154	1477.12	32.7017	138.447	44.7292	142.476	66.4663	169.35	65.0218	119.753	49.2823	169.318	39.6648	134.86	1172.07	305.054	300	gi|225712314|gb|ACO12003.1|	Transposable element Tc3 transposase [Lepeophtheirus salmonis]	7.72615e-07	42	A0A0K8TR46	60.00	3e-08	A0A0K8TR46_TABBR	Putative transposable element {ECO:0000313|EMBL:JAI16854.1}	No_KEGG	No_GOcodes	No_GOBP	No_GOMF	No_GOCC	No_keywords
isotig03397	46.3405	293.465	81.2535	219.445	70.0297	146.042	61.0911	193.696	39.8372	109.638	89.9322	185.334	1536.1	32.7036	97.1531	114.579	68.7901	145.161	147.245	125.662	82.8855	48.4492	172.307	26.4332	111.13	1172.5	363.606	514	No_sig_nr_hit	No_sig_nr_hit	No_sig_nr_hit	No_sig_nr_hit	No_Uniprotmatch	No_%_identity	No_evalue	No_ID	No_Description	No_KEGG	No_GOcode	No_GOBP	No_GOMF	No_GOCC	No_keywords
isotig06743	0.0707186	189.623	1.24966	141.894	0.000161095	173.925	2.79499	198.972	0.787357	190.464	0.0381668	139.258	1039.08	0	179.727	0.0787356	185.655	0.219492	151.64	0.0317891	235.468	0.770023	222.106	2.81104	194.173	1172.68	-133.603	1100	No_sig_nr_hit	No_sig_nr_hit	No_sig_nr_hit	No_sig_nr_hit	No_Uniprotmatch	No_%_identity	No_evalue	No_ID	No_Description	No_KEGG	No_GOcode	No_GOBP	No_GOMF	No_GOCC	No_keywords
isotig09500	8.39035	163.992	16.5585	156.071	12.0053	196.474	29.7399	177.411	17.7556	225.605	39.2629	159.165	1202.43	9.96119	188.672	21.8214	183.161	27.0938	161.568	15.206	124.931	18.32	199.198	23.5974	200.649	1174.18	28.2529	713	No_sig_nr_hit	No_sig_nr_hit	No_sig_nr_hit	No_sig_nr_hit	No_Uniprotmatch	No_%_identity	No_evalue	No_ID	No_Description	No_KEGG	No_GOcode	No_GOBP	No_GOMF	No_GOCC	No_keywords
isotig06755	1.26214	266.622	0.067528	180.653	0.000160751	184.64	0	147.567	1.63412	162.815	2.50089	181.131	1128.89	0	223.285	2.50149	232.756	1.82088	133.916	3.28678	179.018	0.769927	209.158	2.81096	185.54	1174.86	-45.971	1100	No_sig_nr_hit	No_sig_nr_hit	No_sig_nr_hit	No_sig_nr_hit	No_Uniprotmatch	No_%_identity	No_evalue	No_ID	No_Description	No_KEGG	No_GOcode	No_GOBP	No_GOMF	No_GOCC	No_keywords
isotig10489	163.67	96.0239	171.784	198.812	64.0271	97.7393	227.479	86.8526	122.231	206.482	140.461	129.864	1705.42	56.3604	110.556	32.6741	158.983	66.4653	132.844	60.6906	158.511	96.1662	108.561	102.999	92.8052	1177.62	527.809	636	No_sig_nr_hit	No_sig_nr_hit	No_sig_nr_hit	No_sig_nr_hit	No_Uniprotmatch	No_%_identity	No_evalue	No_ID	No_Description	No_KEGG	No_GOcode	No_GOBP	No_GOMF	No_GOCC	No_keywords
isotig11883	4.82978	122.712	4.78796	149.536	3.00145	132.057	4.24683	182.657	8.41794	203.231	5.28733	119.372	940.137	0	155.115	0.0781307	105.553	8.1618	179.3	1.11733	216.998	3.27449	253.977	0.92269	255.666	1180.16	-240.026	445	gi|827551049|ref|XP_012547429.1|	PREDICTED: serine/threonine-protein phosphatase rdgC [Bombyx mori]	3.28899e-94	148	P40421	69.06	1e-56	RDGC_DROME	Serine/threonine-protein phosphatase rdgC	dme:Dmel_CG44746	GO:0005737 \\ GO:0005634 \\ GO:0005509 \\ GO:0004723 \\ GO:0005516 \\ GO:0004722 \\ GO:0019722 \\ GO:0016059 \\ GO:0045494 \\ GO:0007602 \\ GO:0006470 \\ GO:0019233 \\ GO:0043052 \\ GO:0007601 \\	calcium-mediated signaling (GO:0019722);deactivation of rhodopsin mediated signaling (GO:0016059);photoreceptor cell maintenance (GO:0045494);phototransduction (GO:0007602);protein dephosphorylation (GO:0006470);sensory perception of pain (GO:0019233);thermotaxis (GO:0043052);visual perception (GO:0007601);	calcium ion binding (GO:0005509);calcium-dependent protein serine/threonine phosphatase activity (GO:0004723);calmodulin binding (GO:0005516);protein serine/threonine phosphatase activity (GO:0004722);	cytoplasm (GO:0005737);nucleus (GO:0005634);	Calcium;Complete proteome;Hydrolase;Magnesium;Manganese;Metal-binding;Protein phosphatase;Reference proteome;Repeat;Sensory transduction;Vision.;
isotig10004	209.928	79.2955	385.815	173.082	47.02	149.295	604.28	160.068	27.9439	154.344	314.686	111.018	2416.78	27.26	54.6996	16.9797	57.2141	123.029	94.1194	99.6638	77.2112	220.007	88.6405	140.792	181.271	1180.89	1235.89	700	gi|913318662|ref|XP_013190371.1|	PREDICTED: cadherin-87A-like [Amyelois transitella]	3.07265e-56	125	Q9VGG5	49.60	2e-32	CAD87_DROME	Cadherin-87A	dme:Dmel_CG6977	GO:0005887 \\ GO:0005509 \\ GO:0016339 \\ GO:0044331 \\ GO:0007156 \\	calcium-dependent cell-cell adhesion via plasma membrane cell adhesion molecules (GO:0016339);cell-cell adhesion mediated by cadherin (GO:0044331);homophilic cell adhesion via plasma membrane adhesion molecules (GO:0007156);	calcium ion binding (GO:0005509);	integral component of plasma membrane (GO:0005887);	Calcium;Cell adhesion;Cell membrane;Complete proteome;Glycoprotein;Membrane;Metal-binding;Reference proteome;Repeat;Signal;Transmembrane;Transmembrane helix.;
isotig11102	35.6618	164.011	58.8883	125.204	54.0229	114.897	48.7095	142.205	54.2739	216.045	36.7554	203.143	1253.82	61.8174	127.303	49.5559	156.481	64.8999	146.124	65.0227	159.129	18.3204	164.339	18.8726	149.944	1181.81	72.0081	600	No_sig_nr_hit	No_sig_nr_hit	No_sig_nr_hit	No_sig_nr_hit	No_Uniprotmatch	No_%_identity	No_evalue	No_ID	No_Description	No_KEGG	No_GOcode	No_GOBP	No_GOMF	No_GOCC	No_keywords
isotig08692	115.061	100.474	168.217	111.089	128.054	71.9791	260.255	93.6422	96.77	105.382	145.057	72.272	1468.25	86.4018	78.1898	74.8418	80.2236	115.202	94.1233	113.741	93.7125	146.392	101.589	120.955	80.9469	1186.32	281.934	800	No_sig_nr_hit	No_sig_nr_hit	No_sig_nr_hit	No_sig_nr_hit	No_Uniprotmatch	No_%_identity	No_evalue	No_ID	No_Description	No_KEGG	No_GOcode	No_GOBP	No_GOMF	No_GOCC	No_keywords
isotig05118	284.7	949.748	208.335	871.466	181.077	895.62	388.926	1635.88	237.669	1052.65	199.451	614.716	7520.24	60.9061	197.601	60.4071	92.9733	115.263	224.682	30.3709	108.921	18.3213	101.59	69.9206	112.193	1193.15	6327.09	1573	gi|914559526|gb|KOB67148.1|	Retrotransposable element, partial [Operophtera brumata]	4.16316e-147	343	A0A0L7KVB2	64.72	3e-147	A0A0L7KVB2_9NEOP	Retrotransposable element {ECO:0000313|EMBL:KOB67148.1}	No_KEGG	GO:0004190 \\ GO:0003676 \\ GO:0008270 \\ GO:0015074 \\	DNA integration (GO:0015074);	aspartic-type endopeptidase activity (GO:0004190);nucleic acid binding (GO:0003676);zinc ion binding (GO:0008270);	No_GOCC	Complete proteome {ECO:0000313|Proteomes:UP000037510};Reference proteome {ECO:0000313|Proteomes:UP000037510}.;
isotig09394	109.17	127.268	105.954	375.499	43.0183	193.291	130.356	243.867	38.9879	239.43	59.5842	84.8352	1751.26	66.3638	163.023	73.6708	136.188	168.681	93.0222	42.2836	149.583	33.3867	130.475	32.1056	105.725	1194.51	556.751	741	gi|913305829|ref|XP_013183318.1|	PREDICTED: uncharacterized protein LOC106129334 isoform X1 [Amyelois transitella]	8.55292e-127	183	G9D539	95.08	2e-125	G9D539_9NEOP	Control protein HCTL029 {ECO:0000313|EMBL:AEU11787.1}	No_KEGG	GO:0005576 \\ GO:0008061 \\ GO:0006030 \\	chitin metabolic process (GO:0006030);	chitin binding (GO:0008061);	extracellular region (GO:0005576);	No_keywords
isotig08143	220.651	579.216	128.329	588.683	139.059	114.939	198.81	686.881	84.0215	94.7427	110.285	132.992	3078.61	42.7128	97.1569	91.7063	92.9254	44.436	99.6572	74.767	209.97	54.2997	208.162	50.0606	130.556	1196.41	1882.2	900	gi|943961544|ref|XP_014363239.1|	PREDICTED: D-amino-acid oxidase [Papilio machaon] >gi|930670682|gb|KPJ11497.1| D-aspartate oxidase [Papilio machaon]	1.74628e-128	295	Q95XG9	34.80	1e-51	OXDA_CAEEL	D-amino-acid oxidase	cel:CELE_Y69A2AR.5	GO:0005777 \\ GO:0003884 \\ GO:0071949 \\ GO:0046416 \\ GO:0007275 \\ GO:0055114 \\	D-amino acid metabolic process (GO:0046416);multicellular organism development (GO:0007275);oxidation-reduction process (GO:0055114);	D-amino-acid oxidase activity (GO:0003884);FAD binding (GO:0071949);	peroxisome (GO:0005777);	Complete proteome;Developmental protein;FAD;Flavoprotein;Glycoprotein;Oxidoreductase;Peroxisome;Reference proteome;Signal.;
isotig11056	20.252	118.299	111.772	143.245	5.0023	164.268	77.1664	131.415	29.6442	247.942	50.5144	101.586	1201.11	9.05117	92.6644	1.29321	148.658	1.81863	169.344	4.37032	227.173	30.8662	184.257	22.6523	305.282	1197.43	3.67711	600	gi|930673023|gb|KPJ13571.1|	Multidrug resistance-associated protein 4 [Papilio machaon]	1.29923e-121	199	O15439	40.72	8e-42	MRP4_HUMAN	Multidrug resistance-associated protein 4	hsa:10257	GO:0016323 \\ GO:0016021 \\ GO:0016020 \\ GO:0005886 \\ GO:0031088 \\ GO:0016404 \\ GO:0043225 \\ GO:0005524 \\ GO:0015662 \\ GO:0042384 \\ GO:0002576 \\ GO:0032310 \\ GO:0055085 \\	cilium assembly (GO:0042384);platelet degranulation (GO:0002576);prostaglandin secretion (GO:0032310);transmembrane transport (GO:0055085);	15-hydroxyprostaglandin dehydrogenase (NAD+) activity (GO:0016404);anion transmembrane-transporting ATPase activity (GO:0043225);ATP binding (GO:0005524);ATPase activity, coupled to transmembrane movement of ions, phosphorylative mechanism (GO:0015662);	basolateral plasma membrane (GO:0016323);integral component of membrane (GO:0016021);membrane (GO:0016020);plasma membrane (GO:0005886);platelet dense granule membrane (GO:0031088);	Alternative splicing;ATP-binding;Complete proteome;Glycoprotein;Membrane;Nucleotide-binding;Phosphoprotein;Polymorphism;Reference proteome;Repeat;Transmembrane;Transmembrane helix;Transport.;
isotig09317	113.939	545.741	169.502	688.039	114.048	985.792	259.242	928.424	117.096	709.93	191.061	636.693	5459.51	39.9807	179.724	43.5241	96.7588	80.6559	251.233	29.2878	119.714	32.5448	139.438	41.5561	148.869	1203.29	4256.22	760	No_sig_nr_hit	No_sig_nr_hit	No_sig_nr_hit	No_sig_nr_hit	No_Uniprotmatch	No_%_identity	No_evalue	No_ID	No_Description	No_KEGG	No_GOcode	No_GOBP	No_GOMF	No_GOCC	No_keywords
isotig01024	59.3708	137.277	125.902	153.613	26.0112	134.241	182.192	178.865	32.1916	196.883	100.55	120.432	1447.53	48.1796	81.5202	35.0731	104.295	83.7812	180.419	30.3705	147.687	104.518	179.277	89.7579	118.699	1203.58	243.951	654	No_sig_nr_hit	No_sig_nr_hit	No_sig_nr_hit	No_sig_nr_hit	No_Uniprotmatch	No_%_identity	No_evalue	No_ID	No_Description	No_KEGG	No_GOcode	No_GOBP	No_GOMF	No_GOCC	No_keywords
isotig11247	45.1539	56.9731	196.462	300.633	12.0053	264.181	592.575	150.594	11.8142	308.609	53.9255	144.516	2137.44	9.96066	180.796	7.33859	99.2506	68.1047	280.05	24.9554	264.364	56.843	98.6028	19.8185	93.8563	1203.94	933.502	600	gi|943949903|ref|XP_014357966.1|	PREDICTED: transferrin-like [Papilio machaon]	7.16493e-78	189	Q02942	27.72	2e-16	TRF_BLADI	Transferrin	No_KEGG	GO:0005615 \\ GO:0046872 \\ GO:0006811 \\ GO:0055072 \\	ion transport (GO:0006811);iron ion homeostasis (GO:0055072);	metal ion binding (GO:0046872);	extracellular space (GO:0005615);	Direct protein sequencing;Disulfide bond;Glycoprotein;Ion transport;Iron;Iron transport;Metal-binding;Repeat;Secreted;Signal;Transport.;
isotig03517	148.298	271.2	238.848	214.367	129.055	513.269	176.948	254.892	116.25	556.656	199.527	438.777	3258.09	84.5686	91.5955	85.7111	131.076	61.7358	116.245	97.4993	122.313	100.349	100.593	105.833	106.826	1204.35	2053.74	476	gi|930675008|gb|KPJ15337.1|	Conserved oligomeric Golgi complex subunit 7 [Papilio machaon]	7.52172e-17	73	S4P7Y8	77.19	1e-19	S4P7Y8_9NEOP	Conserved oligomeric Golgi complex subunit 7 {ECO:0000313|EMBL:JAA86369.1}	No_KEGG	GO:0017119 \\ GO:0006886 \\	intracellular protein transport (GO:0006886);	No_GOMF	Golgi transport complex (GO:0017119);	Coiled coil {ECO:0000256|SAM:Coils}.;
isotig09019	118.629	229.866	110.639	99.5035	126.053	209.376	34.8387	134.216	185.989	169.228	41.1275	96.3553	1555.82	66.373	97.1629	33.8784	146.27	143.539	160.511	66.1068	86.0744	43.4222	167.326	61.4047	132.706	1204.77	351.048	800	gi|1008451853|ref|XP_015838953.1|	PREDICTED: uncharacterized protein LOC107398643 [Tribolium castaneum] >gi|1008455787|ref|XP_015840045.1| PREDICTED: uncharacterized protein LOC107398970 [Tribolium castaneum]	3.53685e-29	197	A0A139WBG5	30.46	2e-28	A0A139WBG5_TRICA	Putative RNA-directed DNA polymerase from transposon BS-like Protein {ECO:0000313|EMBL:KYB25262.1}	No_KEGG	GO:0003964 \\	No_GOBP	RNA-directed DNA polymerase activity (GO:0003964);	No_GOCC	Complete proteome {ECO:0000313|Proteomes:UP000007266};Nucleotidyltransferase {ECO:0000313|EMBL:KYB25262.1};Reference proteome {ECO:0000313|Proteomes:UP000007266};RNA-directed DNA polymerase {ECO:0000313|EMBL:KYB25262.1};Transferase {ECO:0000313|EMBL:KYB25262.1}.;
isotig10026	194.505	118.345	276.447	165.324	48.0204	127.815	443.236	130.239	43.2318	153.27	214.123	87.9798	2002.53	44.5404	71.4772	43.5021	96.6665	105.789	148.336	75.8501	103.865	136.324	138.441	100.154	143.508	1208.45	794.083	700	gi|913324145|ref|XP_013193375.1|	PREDICTED: latrophilin Cirl [Amyelois transitella]	6.92111e-70	185	B4KMZ1	69.77	4e-36	LPHN_DROMO	Latrophilin Cirl {ECO:0000250|UniProtKB:A1Z7G7}	dmo:Dmoj_GI18798	GO:0016021 \\ GO:0005886 \\ GO:0030246 \\ GO:0004930 \\ GO:0007166 \\	cell surface receptor signaling pathway (GO:0007166);	carbohydrate binding (GO:0030246);G-protein coupled receptor activity (GO:0004930);	integral component of membrane (GO:0016021);plasma membrane (GO:0005886);	Cell membrane;Complete proteome;G-protein coupled receptor;Glycoprotein;Lectin;Membrane;Phosphoprotein;Receptor;Reference proteome;Transducer;Transmembrane;Transmembrane helix.;
isotig06860	11.9494	204.164	5.96405	192.212	12.0053	213.649	4.2492	196.347	5.02551	223.469	1.57738	182.191	1252.8	7.23372	170.824	4.92021	230.162	4.99526	193.672	2.20202	187.785	2.43858	203.182	0.922545	201.717	1210.06	42.7475	1100	No_sig_nr_hit	No_sig_nr_hit	No_sig_nr_hit	No_sig_nr_hit	No_Uniprotmatch	No_%_identity	No_evalue	No_ID	No_Description	No_KEGG	No_GOcode	No_GOBP	No_GOMF	No_GOCC	No_keywords
isotig11341	39.2242	129.478	78.8912	274.784	32.0137	234.099	72.003	399.579	31.3429	92.6153	51.14	253.377	1688.55	26.3339	212.046	25.4371	59.9035	61.777	225.799	46.6168	174.942	26.6863	123.502	48.1722	179.064	1210.28	478.267	590	gi|910312939|ref|XP_013172204.1|	PREDICTED: uncharacterized protein K02A2.6-like [Papilio xuthus]	2.83304e-24	81	Q09575	39.76	1e-08	YRD6_CAEEL	Uncharacterized protein K02A2.6	No_KEGG	GO:0003676 \\ GO:0008270 \\ GO:0015074 \\	DNA integration (GO:0015074);	nucleic acid binding (GO:0003676);zinc ion binding (GO:0008270);	No_GOCC	Complete proteome;Metal-binding;Reference proteome;Zinc;Zinc-finger.;
isotig11620	196.829	98.251	182.349	96.9277	177.075	100.964	190.214	62.5027	157.963	69.2075	148.476	58.6621	1539.42	125.519	63.6989	135.121	94.2467	47.5419	71.9811	121.296	80.4335	168.991	103.581	106.774	94.9699	1214.15	325.265	504	No_sig_nr_hit	No_sig_nr_hit	No_sig_nr_hit	No_sig_nr_hit	No_Uniprotmatch	No_%_identity	No_evalue	No_ID	No_Description	No_KEGG	No_GOcode	No_GOBP	No_GOMF	No_GOCC	No_keywords
isotig10802	51.0752	139.508	90.6406	196.138	14.0061	220.115	139.135	158.582	17.7557	235.188	71.4421	147.653	1481.24	28.1583	107.152	7.33938	96.6429	53.8955	223.575	33.6201	166.077	60.9907	169.317	24.5423	243.8	1215.11	266.128	600	gi|930671450|gb|KPJ12179.1|	Neuroblastoma-amplified sequence [Papilio machaon]	1.53588e-124	199	Q5TYW4	32.37	8e-27	NBAS_DANRE	Neuroblastoma-amplified sequence	dre:556592	GO:0005783 \\ GO:0043009 \\ GO:2000623 \\ GO:0000956 \\ GO:0000184 \\ GO:0015031 \\ GO:0006890 \\	chordate embryonic development (GO:0043009);negative regulation of nuclear-transcribed mRNA catabolic process, nonsense-mediated decay (GO:2000623);nuclear-transcribed mRNA catabolic process (GO:0000956);nuclear-transcribed mRNA catabolic process, nonsense-mediated decay (GO:0000184);protein transport (GO:0015031);retrograde vesicle-mediated transport, Golgi to ER (GO:0006890);	No_GOMF	endoplasmic reticulum (GO:0005783);	Coiled coil;Complete proteome;Endoplasmic reticulum;Protein transport;Reference proteome;Repeat;Transport;WD repeat.;
isotig07800	2.4515	234.267	4.78602	170.312	5.0023	170.713	2.06932	221.983	2.48127	176.641	5.28775	158.102	1154.1	2.68932	200.948	3.7114	203.489	4.99627	166.01	2.20214	192.276	5.77968	206.17	0	228.685	1216.96	-62.8604	900	No_sig_nr_hit	No_sig_nr_hit	No_sig_nr_hit	No_sig_nr_hit	No_Uniprotmatch	No_%_identity	No_evalue	No_ID	No_Description	No_KEGG	No_GOcode	No_GOBP	No_GOMF	No_GOCC	No_keywords
isotig09139	128.069	108.27	88.2793	100.749	48.0204	104.18	214.339	109.852	55.98	85.1665	144.749	130.897	1318.55	96.4078	88.2388	67.6244	98.0229	94.7061	125.083	53.1072	83.585	213.353	95.6128	126.622	75.5579	1217.92	100.631	800	No_sig_nr_hit	No_sig_nr_hit	No_sig_nr_hit	No_sig_nr_hit	No_Uniprotmatch	No_%_identity	No_evalue	No_ID	No_Description	No_KEGG	No_GOcode	No_GOBP	No_GOMF	No_GOCC	No_keywords
isotig10540	220.483	49.1596	174.093	50.4841	214.09	47.2844	182.201	62.4988	150.326	37.2835	181.446	34.58	1403.93	188.336	43.6046	126.666	17.9561	138.776	56.5045	185.189	39.7509	195.815	57.7652	126.63	41.0372	1218.03	185.898	624	No_sig_nr_hit	No_sig_nr_hit	No_sig_nr_hit	No_sig_nr_hit	No_Uniprotmatch	No_%_identity	No_evalue	No_ID	No_Description	No_KEGG	No_GOcode	No_GOBP	No_GOMF	No_GOCC	No_keywords
isotig04372	174.425	1219.88	194.223	2215.39	609.257	3360.12	294.191	1659.22	201.999	1462.46	121.51	1497.5	13010.2	41.8004	91.5889	57.9873	170.414	79.071	185.956	75.852	117.187	63.5125	163.342	39.6647	133.783	1220.16	11790	2000	gi|1004395274|gb|KYB24829.1|	putative RNA-directed DNA polymerase from transposon BS-like Protein [Tribolium castaneum]	3.67968e-72	417	P21328	26.23	6e-32	RTJK_DROME	RNA-directed DNA polymerase from mobile element jockey	No_KEGG	GO:0003964 \\	No_GOBP	RNA-directed DNA polymerase activity (GO:0003964);	No_GOCC	Nucleotidyltransferase;RNA-directed DNA polymerase;Transferase;Transposable element.;
isotig03489	51.0826	160.727	247.019	175.605	22.0095	119.161	22.4595	101.552	21.1593	86.1951	12.1298	102.6	1121.7	69.0863	274.665	106.244	132.436	44.4106	114.02	54.1892	135.714	14.1386	147.408	8.4782	119.736	1220.53	-98.8265	428	No_sig_nr_hit	No_sig_nr_hit	No_sig_nr_hit	No_sig_nr_hit	No_Uniprotmatch	No_%_identity	No_evalue	No_ID	No_Description	No_KEGG	No_GOcode	No_GOBP	No_GOMF	No_GOCC	No_keywords
isotig11670	87.8064	147.312	110.62	120.1	43.0183	132.087	100.488	189.634	53.4331	138.359	78.0628	126.708	1327.63	88.2089	96.0592	66.43	142.508	60.1462	110.707	79.0912	117.257	100.338	134.457	75.5808	149.97	1220.75	106.874	500	No_sig_nr_hit	No_sig_nr_hit	No_sig_nr_hit	No_sig_nr_hit	No_Uniprotmatch	No_%_identity	No_evalue	No_ID	No_Description	No_KEGG	No_GOcode	No_GOBP	No_GOMF	No_GOCC	No_keywords
isotig08655	110.345	161.841	150.621	201.387	51.0217	187.908	104.854	158.563	67.019	150.076	90.8244	174.873	1609.33	55.4485	141.803	37.4988	147.579	36.5508	135.044	29.2863	173.822	46.7658	186.249	43.444	188.793	1222.29	387.048	800	No_sig_nr_hit	No_sig_nr_hit	No_sig_nr_hit	No_sig_nr_hit	No_Uniprotmatch	No_%_identity	No_evalue	No_ID	No_Description	No_KEGG	No_GOcode	No_GOBP	No_GOMF	No_GOCC	No_keywords
isotig03443	103.234	161.84	108.296	247.798	129.055	187.934	199.615	206.041	246.226	268.225	130.652	224.108	2213.02	112.761	153.006	125.526	157.849	71.0927	91.8864	61.7626	82.9885	85.2898	122.506	52.899	105.74	1223.31	989.717	540	No_sig_nr_hit	No_sig_nr_hit	No_sig_nr_hit	No_sig_nr_hit	No_Uniprotmatch	No_%_identity	No_evalue	No_ID	No_Description	No_KEGG	No_GOcode	No_GOBP	No_GOMF	No_GOCC	No_keywords
isotig10958	19.0547	88.0987	17.7262	60.645	44.0186	73.0052	28.3149	55.582	27.1131	64.9209	41.9327	68.061	588.473	69.0875	156.354	105.033	220.128	88.4408	116.239	46.6119	121.066	18.3214	128.483	21.7083	132.676	1224.15	-635.676	600	No_sig_nr_hit	No_sig_nr_hit	No_sig_nr_hit	No_sig_nr_hit	No_Uniprotmatch	No_%_identity	No_evalue	No_ID	No_Description	No_KEGG	No_GOcode	No_GOBP	No_GOMF	No_GOCC	No_keywords
isotig11561	179.013	40.2329	201.106	42.7411	108.046	55.8729	285.868	36.7689	96.7743	47.9247	220.018	36.6741	1351.04	118.271	40.2495	94.0985	44.6494	171.709	42.1171	137.552	41.0239	218.366	38.8412	214.531	63.6935	1225.1	125.938	522	gi|827555135|ref|XP_012549066.1|	PREDICTED: USP6 N-terminal-like protein [Bombyx mori]	1.13723e-109	173	Q92738	53.66	1e-35	US6NL_HUMAN	USP6 N-terminal-like protein	hsa:9712	GO:0031410 \\ GO:0016023 \\ GO:0005829 \\ GO:0012505 \\ GO:0005886 \\ GO:0032588 \\ GO:0005096 \\ GO:0017137 \\ GO:0090630 \\ GO:0007030 \\ GO:0006886 \\ GO:0048227 \\ GO:1903358 \\ GO:0031338 \\ GO:0035526 \\ GO:0019068 \\	activation of GTPase activity (GO:0090630);Golgi organization (GO:0007030);intracellular protein transport (GO:0006886);plasma membrane to endosome transport (GO:0048227);regulation of Golgi organization (GO:1903358);regulation of vesicle fusion (GO:0031338);retrograde transport, plasma membrane to Golgi (GO:0035526);virion assembly (GO:0019068);	GTPase activator activity (GO:0005096);Rab GTPase binding (GO:0017137);	cytoplasmic vesicle (GO:0031410);cytoplasmic, membrane-bounded vesicle (GO:0016023);cytosol (GO:0005829);endomembrane system (GO:0012505);plasma membrane (GO:0005886);trans-Golgi network membrane (GO:0032588);	Acetylation;Alternative splicing;Complete proteome;Cytoplasmic vesicle;Golgi apparatus;GTPase activation;Phosphoprotein;Reference proteome.;
isotig10576	55.8217	247.714	101.235	162.684	29.0124	196.482	112.173	104.424	24.5492	159.634	101.559	102.63	1397.92	27.2415	208.775	10.9594	200.988	41.2593	129.499	20.6217	144	73.552	151.389	46.2799	171.534	1226.1	171.819	614	No_sig_nr_hit	No_sig_nr_hit	No_sig_nr_hit	No_sig_nr_hit	No_Uniprotmatch	No_%_identity	No_evalue	No_ID	No_Description	No_KEGG	No_GOcode	No_GOBP	No_GOMF	No_GOCC	No_keywords
isotig09017	132.812	39.1164	141.167	126.53	188.079	298.554	249.812	630.129	140.957	125.601	128.407	56.5686	2257.73	151.896	107.237	144.796	95.5444	134.025	100.757	98.5813	61.3355	81.9499	81.6697	88.8254	82.0121	1228.63	1029.1	800	gi|943950053|ref|XP_014358034.1|	PREDICTED: uncharacterized protein LOC106710483 [Papilio machaon]	2.72264e-71	267	A0A0N0PBK0	46.79	2e-69	A0A0N0PBK0_PAPMA	Uncharacterized protein {ECO:0000313|EMBL:KPJ10166.1}	No_KEGG	GO:0003676 \\ GO:0015074 \\	DNA integration (GO:0015074);	nucleic acid binding (GO:0003676);	No_GOCC	No_keywords
isotig10114	198.068	277.882	113.015	204.028	312.131	121.374	120.844	229.078	327.79	191.603	159.082	146.624	2401.52	129.152	30.2107	237.552	61.209	209.511	38.799	175.452	19.4601	152.322	42.8255	88.8262	44.2688	1229.59	1171.93	700	gi|910342320|ref|XP_013174897.1|	PREDICTED: uncharacterized protein LOC106123211 [Papilio xuthus]	1.24307e-98	232	A0A0N1I390	55.13	3e-71	A0A0N1I390_PAPXU	Uncharacterized protein {ECO:0000313|EMBL:KPJ02096.1}	No_KEGG	GO:0003676 \\ GO:0015074 \\	DNA integration (GO:0015074);	nucleic acid binding (GO:0003676);	No_GOCC	No_keywords
isotig03274	119.826	155.149	188.242	169.157	87.0369	171.834	340.369	168.153	57.6696	187.324	189.621	115.204	1949.59	60.9136	119.472	51.9558	100.551	104.229	114.043	85.5959	143.87	114.574	96.609	69.9099	168.301	1230.02	719.562	630	No_sig_nr_hit	No_sig_nr_hit	No_sig_nr_hit	No_sig_nr_hit	No_Uniprotmatch	No_%_identity	No_evalue	No_ID	No_Description	No_KEGG	No_GOcode	No_GOBP	No_GOMF	No_GOCC	No_keywords
isotig09331	61.759	328.106	104.79	438.822	43.0183	344.71	117.904	601.557	33.0382	348.014	76.9954	232.474	2731.19	20.8747	190.886	13.3745	145.028	22.3699	130.609	11.9561	179.598	14.9753	292.821	24.5422	188.805	1235.84	1495.35	758	gi|943959255|ref|XP_014362273.1|	PREDICTED: uncharacterized protein LOC106713888, partial [Papilio machaon]	7.78957e-67	267	X1XEA7	39.45	6e-49	X1XEA7_ACYPI	Uncharacterized protein {ECO:0000313|EnsemblMetazoa:ACYPI084121-PA}	No_KEGG	GO:0003676 \\ GO:0015074 \\	DNA integration (GO:0015074);	nucleic acid binding (GO:0003676);	No_GOCC	Complete proteome {ECO:0000313|Proteomes:UP000007819};Reference proteome {ECO:0000313|Proteomes:UP000007819}.;
isotig08187	55.8301	407.313	60.0913	397.543	39.0166	568.056	93.1196	701.924	48.3209	531.114	122.474	605.264	3630.07	2.68937	209.878	1.29164	206.04	11.3254	193.663	4.37053	161.748	4.9443	117.525	0.922602	322.499	1236.9	2393.17	900	gi|943952141|ref|XP_014358923.1|	PREDICTED: uncharacterized protein LOC106711187 [Papilio machaon]	8.30727e-100	301	A0A0N1IBH6	37.38	1e-58	A0A0N1IBH6_PAPXU	Uncharacterized protein {ECO:0000313|EMBL:KPJ01687.1}	No_KEGG	GO:0003676 \\ GO:0015074 \\	DNA integration (GO:0015074);	nucleic acid binding (GO:0003676);	No_GOCC	No_keywords
isotig03931	827.834	1475.46	1041.3	1187.91	729.307	1161.95	1350.72	1085.85	328.511	1265.57	1115.7	1168.69	12738.8	32.7017	156.296	26.6448	142.476	58.5965	115.143	113.74	125.476	37.5608	141.429	67.0734	223.302	1240.44	11498.4	2531	gi|999969633|gb|KXJ08807.1|	putative RNA-directed DNA polymerase from transposon BS [Exaiptasia pallida]	1.21057e-33	577	O00370	21.61	1e-06	LORF2_HUMAN	LINE-1 retrotransposable element ORF2 protein	No_KEGG	GO:0046872 \\ GO:0003964 \\ GO:0009036 \\ GO:0006310 \\ GO:0090305 \\ GO:0032199 \\ GO:0032197 \\	DNA recombination (GO:0006310);nucleic acid phosphodiester bond hydrolysis (GO:0090305);reverse transcription involved in RNA-mediated transposition (GO:0032199);transposition, RNA-mediated (GO:0032197);	metal ion binding (GO:0046872);RNA-directed DNA polymerase activity (GO:0003964);Type II site-specific deoxyribonuclease activity (GO:0009036);	No_GOCC	3D-structure;Complete proteome;DNA recombination;Endonuclease;Hydrolase;Magnesium;Metal-binding;Multifunctional enzyme;Nuclease;Nucleotidyltransferase;Reference proteome;RNA-directed DNA polymerase;Transferase.;
isotig03115	162.539	448.624	134.202	364.072	168.071	425.237	249.11	296.891	166.361	341.669	252.956	338.248	3347.98	21.7863	68.1368	14.5806	168.999	71.1895	184.839	39.0341	133.087	35.8857	270.909	51.0039	182.337	1241.79	2106.19	900	gi|943969399|ref|XP_014366481.1|	PREDICTED: RNA-directed DNA polymerase from mobile element jockey-like isoform X2 [Papilio machaon]	3.47806e-102	280	G6CZB5	53.60	1e-94	G6CZB5_DANPL	Putative pol-like protein {ECO:0000313|EMBL:EHJ73416.1}	No_KEGG	GO:0003676 \\ GO:0004523 \\	No_GOBP	nucleic acid binding (GO:0003676);RNA-DNA hybrid ribonuclease activity (GO:0004523);	No_GOCC	Complete proteome {ECO:0000313|Proteomes:UP000007151};Reference proteome {ECO:0000313|Proteomes:UP000007151}.;
isotig10463	83.0636	125.002	107.089	130.399	34.0145	153.553	96.1116	176.108	28.7949	161.77	82.7325	152.882	1331.52	39.9819	121.704	59.1863	115.791	64.8571	123.978	60.686	109.638	88.6051	169.316	53.8391	237.341	1244.92	86.5959	646	No_sig_nr_hit	No_sig_nr_hit	No_sig_nr_hit	No_sig_nr_hit	No_Uniprotmatch	No_%_identity	No_evalue	No_ID	No_Description	No_KEGG	No_GOcode	No_GOBP	No_GOMF	No_GOCC	No_keywords
isotig07974	106.762	164.041	60.0744	138.145	109.046	107.404	120.169	184.275	134.125	284.156	95.4508	84.842	1588.49	65.4557	150.741	95.3579	103.14	58.6157	279.988	40.118	87.3402	56.82	89.6375	101.112	119.758	1248.08	340.406	900	gi|768408892|ref|XP_011549795.1|	PREDICTED: uncharacterized protein LOC105381701 [Plutella xylostella]	2.63961e-81	299	A0A0L7LML1	52.98	5e-95	A0A0L7LML1_9NEOP	Uncharacterized protein {ECO:0000313|EMBL:KOB76793.1}	No_KEGG	GO:0016021 \\	No_GOBP	No_GOMF	integral component of membrane (GO:0016021);	Complete proteome {ECO:0000313|Proteomes:UP000037510};Membrane {ECO:0000256|SAM:Phobius};Reference proteome {ECO:0000313|Proteomes:UP000037510};Transmembrane {ECO:0000256|SAM:Phobius};Transmembrane helix {ECO:0000256|SAM:Phobius}.;
isotig10344	234.751	33.5399	298.724	37.5864	59.0251	44.0651	522.129	29.9982	70.418	67.0814	313.482	25.1565	1735.96	93.7047	49.1688	73.6033	39.5545	156.085	77.5298	154.883	48.6309	260.219	58.7609	172.936	65.8517	1250.93	485.03	682	gi|913319549|ref|XP_013190850.1|	PREDICTED: polycomb protein suz12-B [Amyelois transitella]	1.15188e-117	227	Q80U70	50.28	3e-42	SUZ12_MOUSE	Polycomb protein Suz12	mmu:52615	GO:0035098 \\ GO:0005730 \\ GO:0005654 \\ GO:0005634 \\ GO:0032993 \\ GO:0001739 \\ GO:0003682 \\ GO:0031490 \\ GO:0042054 \\ GO:0046872 \\ GO:0035064 \\ GO:0003723 \\ GO:0000979 \\ GO:0043565 \\ GO:0016571 \\ GO:0016574 \\ GO:0045596 \\ GO:0000122 \\ GO:0008284 \\ GO:0006351 \\	histone methylation (GO:0016571);histone ubiquitination (GO:0016574);negative regulation of cell differentiation (GO:0045596);negative regulation of transcription from RNA polymerase II promoter (GO:0000122);positive regulation of cell proliferation (GO:0008284);transcription, DNA-templated (GO:0006351);	chromatin binding (GO:0003682);chromatin DNA binding (GO:0031490);histone methyltransferase activity (GO:0042054);metal ion binding (GO:0046872);methylated histone binding (GO:0035064);RNA binding (GO:0003723);RNA polymerase II core promoter sequence-specific DNA binding (GO:0000979);sequence-specific DNA binding (GO:0043565);	ESC/E(Z) complex (GO:0035098);nucleolus (GO:0005730);nucleoplasm (GO:0005654);nucleus (GO:0005634);protein-DNA complex (GO:0032993);sex chromatin (GO:0001739);	Chromatin regulator;Chromosome;Complete proteome;Isopeptide bond;Metal-binding;Nucleus;Phosphoprotein;Reference proteome;Repressor;Transcription;Transcription regulation;Ubl conjugation;Zinc;Zinc-finger.;
isotig10983	70.036	158.467	88.2899	162.636	52.0221	163.22	144.986	139.624	33.8941	122.395	71.5219	131.937	1339.03	65.4591	118.371	59.1955	133.604	27.1014	151.637	34.7011	166.821	83.5895	158.361	50.0595	204.977	1253.88	85.1536	600	No_sig_nr_hit	No_sig_nr_hit	No_sig_nr_hit	No_sig_nr_hit	No_Uniprotmatch	No_%_identity	No_evalue	No_ID	No_Description	No_KEGG	No_GOcode	No_GOBP	No_GOMF	No_GOCC	No_keywords
isotig11487	40.4089	121.667	84.7667	254.144	68.0288	113.83	74.2402	140.896	180.855	226.7	60.7767	140.334	1506.65	44.5252	156.341	48.3591	240.411	112.048	131.735	44.4479	118.493	56.821	137.446	66.1337	100.348	1257.11	249.54	545	No_sig_nr_hit	No_sig_nr_hit	No_sig_nr_hit	No_sig_nr_hit	No_Uniprotmatch	No_%_identity	No_evalue	No_ID	No_Description	No_KEGG	No_GOcode	No_GOBP	No_GOMF	No_GOCC	No_keywords
isotig11114	34.4818	65.9074	118.918	1320.28	97.0411	1650.4	51.5925	38.1266	76.343	1214.49	143.639	3176.15	7987.37	30.8823	112.783	60.3941	143.735	112.13	151.669	60.6945	171.143	70.2072	107.565	70.8567	169.372	1261.43	6725.94	600	No_sig_nr_hit	No_sig_nr_hit	No_sig_nr_hit	No_sig_nr_hit	No_Uniprotmatch	No_%_identity	No_evalue	No_ID	No_Description	No_KEGG	No_GOcode	No_GOBP	No_GOMF	No_GOCC	No_keywords
isotig09446	177.845	61.4318	188.197	69.8311	95.0402	81.6382	232.575	81.4444	82.3175	76.6566	200.766	87.9775	1435.72	134.625	67.0449	119.449	76.4481	113.585	101.86	100.744	63.8807	165.637	61.749	166.327	90.6566	1262.01	173.713	723	No_sig_nr_hit	No_sig_nr_hit	No_sig_nr_hit	No_sig_nr_hit	No_Uniprotmatch	No_%_identity	No_evalue	No_ID	No_Description	No_KEGG	No_GOcode	No_GOBP	No_GOMF	No_GOCC	No_keywords
isotig06625	158.906	152.903	94.1768	131.731	126.053	156.776	87.3516	104.44	100.164	158.581	64.5766	121.478	1457.14	79.1048	137.354	82.1042	124.744	82.2043	110.722	124.57	118.471	45.096	110.553	96.3808	154.272	1265.58	191.562	1101	gi|910322190|ref|XP_013164081.1|	PREDICTED: uncharacterized protein LOC106115282 [Papilio xuthus] >gi|910322192|ref|XP_013164082.1| PREDICTED: uncharacterized protein LOC106115282 [Papilio xuthus]	1.6981e-36	221	A0A0N1PI55	34.33	1e-32	A0A0N1PI55_PAPMA	Uncharacterized protein {ECO:0000313|EMBL:KPJ14639.1}	No_KEGG	No_GOcodes	No_GOBP	No_GOMF	No_GOCC	No_keywords
isotig12009	102.047	128.374	215.272	162.701	28.012	160.011	287.23	111.247	26.2464	171.354	158.424	123.575	1674.49	25.4255	117.217	23.0228	118.272	101.105	166.048	74.7704	134.322	120.421	169.317	68.0174	147.82	1265.76	408.735	368	gi|914571923|gb|KOB74927.1|	Protein transport protein Sec24B [Operophtera brumata]	5.46827e-10	44	A0A0L7LHJ6	75.00	4e-10	A0A0L7LHJ6_9NEOP	Protein transport protein Sec24B {ECO:0000313|EMBL:KOB74927.1}	No_KEGG	GO:0030127 \\ GO:0006888 \\ GO:0006886 \\	ER to Golgi vesicle-mediated transport (GO:0006888);intracellular protein transport (GO:0006886);	No_GOMF	COPII vesicle coat (GO:0030127);	Complete proteome {ECO:0000313|Proteomes:UP000037510};Reference proteome {ECO:0000313|Proteomes:UP000037510}.;
isotig10127	10.7638	143.904	18.9104	132.849	22.0095	126.699	7.15634	190.812	10.1153	162.814	16.4891	157.056	999.579	6.32471	198.721	13.3742	200.959	6.58027	154.953	3.28641	208.792	20.8291	194.217	7.53417	251.341	1266.91	-267.332	700	No_sig_nr_hit	No_sig_nr_hit	No_sig_nr_hit	No_sig_nr_hit	No_Uniprotmatch	No_%_identity	No_evalue	No_ID	No_Description	No_KEGG	No_GOcode	No_GOBP	No_GOMF	No_GOCC	No_keywords
isotig11527	58.1837	145.079	96.5134	156.177	53.0225	162.151	158.107	155.875	62.7754	179.858	87.7313	105.774	1421.25	39.0744	103.841	49.5381	108.139	107.388	153.875	68.2729	135.6	93.6336	164.337	53.84	189.88	1267.42	153.828	529	gi|914568599|gb|KOB72490.1|	Uncharacterized protein OBRU01_12146 [Operophtera brumata]	3.81379e-60	140	H9IZ17	82.01	3e-63	H9IZ17_BOMMO	Uncharacterized protein {ECO:0000313|EnsemblMetazoa:BGIBMGA002502-TA}	No_KEGG	GO:0005634 \\ GO:0018024 \\ GO:0008270 \\ GO:0051568 \\	histone H3-K4 methylation (GO:0051568);	histone-lysine N-methyltransferase activity (GO:0018024);zinc ion binding (GO:0008270);	nucleus (GO:0005634);	Coiled coil {ECO:0000256|SAM:Coils};Complete proteome {ECO:0000313|Proteomes:UP000005204};Metal-binding {ECO:0000256|SAAS:SAAS00592111};Reference proteome {ECO:0000313|Proteomes:UP000005204};Zinc {ECO:0000256|SAAS:SAAS00592111};Zinc-finger {ECO:0000256|SAAS:SAAS00592111}.;
isotig07339	4.82893	141.689	7.14298	177.935	0.000161184	166.417	7.15728	215.208	1.63412	128.775	10.2595	207.298	1068.35	1.78078	161.891	48.3504	183.151	4.99425	183.728	11.9559	212.536	11.6305	212.146	16.0376	220.065	1268.27	-199.92	1000	No_sig_nr_hit	No_sig_nr_hit	No_sig_nr_hit	No_sig_nr_hit	No_Uniprotmatch	No_%_identity	No_evalue	No_ID	No_Description	No_KEGG	No_GOcode	No_GOBP	No_GOMF	No_GOCC	No_keywords
isotig11415	256.033	3.39857	256.371	7.88183	183.077	12.9226	215.856	8.30088	152.009	5.3513	286.021	0.0180795	1387.24	186.55	6.75625	112.169	3.94233	220.622	6.69196	263.157	10.5957	260.275	7.96593	189.963	3.27141	1271.96	115.281	569	No_sig_nr_hit	No_sig_nr_hit	No_sig_nr_hit	No_sig_nr_hit	No_Uniprotmatch	No_%_identity	No_evalue	No_ID	No_Description	No_KEGG	No_GOcode	No_GOBP	No_GOMF	No_GOCC	No_keywords
isotig03513	257.299	85.9865	264.677	100.819	134.057	96.6742	282.101	101.779	123.944	91.5574	232.874	67.0404	1838.81	138.27	60.3467	86.9122	95.5002	151.342	86.3789	122.402	58.1544	158.105	71.709	122.843	123.011	1274.98	563.833	401	gi|910317558|ref|XP_013161562.1|	PREDICTED: TNF receptor-associated factor 6-like [Papilio xuthus]	6.91025e-32	69	Q3MV19	51.02	5e-13	TRF6A_XENLA	TNF receptor-associated factor 6-A	xla:734929	GO:0005737 \\ GO:0016874 \\ GO:0004842 \\ GO:0008270 \\ GO:0007250 \\ GO:0006955 \\ GO:0070534 \\ GO:0042981 \\	activation of NF-kappaB-inducing kinase activity (GO:0007250);immune response (GO:0006955);protein K63-linked ubiquitination (GO:0070534);regulation of apoptotic process (GO:0042981);	ligase activity (GO:0016874);ubiquitin-protein transferase activity (GO:0004842);zinc ion binding (GO:0008270);	cytoplasm (GO:0005737);	Cytoplasm;Ligase;Metal-binding;Repeat;Ubl conjugation pathway;Zinc;Zinc-finger.;
isotig11752	0.0702161	111.546	5.96652	130.175	2.00103	111.652	3.5187	151.485	0.787569	143.673	1.88433	225.099	887.858	0.872394	179.695	0.078496	134.811	0.217905	125.056	1.11771	165.717	0.770776	370.507	3.75619	294.526	1277.13	-389.268	498	No_sig_nr_hit	No_sig_nr_hit	No_sig_nr_hit	No_sig_nr_hit	No_Uniprotmatch	No_%_identity	No_evalue	No_ID	No_Description	No_KEGG	No_GOcode	No_GOBP	No_GOMF	No_GOCC	No_keywords
isotig10903	0.070969	170.708	22.4411	207.651	5.0023	223.318	2.07019	230.187	1.63507	230.934	30.5175	216.748	1341.28	1.78085	217.682	0.0788979	189.517	9.74399	150.536	5.45431	227.827	3.27415	239.037	7.53418	225.461	1277.93	63.3567	600	gi|910310531|ref|XP_013177494.1|	PREDICTED: uncharacterized protein LOC106124952 [Papilio xuthus]	1.2466e-40	74	G6D921	89.33	1e-39	G6D921_DANPL	Uncharacterized protein {ECO:0000313|EMBL:EHJ70009.1}	No_KEGG	No_GOcodes	No_GOBP	No_GOMF	No_GOCC	Complete proteome {ECO:0000313|Proteomes:UP000007151};Reference proteome {ECO:0000313|Proteomes:UP000007151}.;
isotig11316	20.2522	204.168	16.5587	183.206	3.00145	242.636	31.9249	180.162	8.41883	197.939	32.085	178.005	1298.36	7.23351	177.505	0.0788061	198.376	11.3228	216.932	17.3726	214.375	14.9748	218.122	12.258	189.864	1278.41	19.9431	596	No_sig_nr_hit	No_sig_nr_hit	No_sig_nr_hit	No_sig_nr_hit	No_Uniprotmatch	No_%_identity	No_evalue	No_ID	No_Description	No_KEGG	No_GOcode	No_GOBP	No_GOMF	No_GOCC	No_keywords
isotig11523	67.6735	230.981	94.1792	162.679	14.0061	288.813	114.326	124.764	12.6624	231.99	71.1417	132.994	1546.21	35.4304	147.381	33.8814	164.087	63.3249	146.123	60.6914	161.673	100.337	127.485	44.3892	194.186	1278.99	267.22	531	No_sig_nr_hit	No_sig_nr_hit	No_sig_nr_hit	No_sig_nr_hit	No_Uniprotmatch	No_%_identity	No_evalue	No_ID	No_Description	No_KEGG	No_GOcode	No_GOBP	No_GOMF	No_GOCC	No_keywords
isotig11851	11.9478	165.18	10.6724	389.54	9.00399	272.722	30.4643	272.252	9.26784	146.881	11.5087	295.257	1624.7	4.50468	97.0518	0.0770336	68.6384	19.2193	313.217	23.8722	199.67	12.4674	234.056	9.42395	300.972	1283.17	341.526	458	gi|913312721|ref|XP_013187103.1|	PREDICTED: nesprin-1 isoform X1 [Amyelois transitella]	7.92843e-84	151	A0A0L7LNB7	80.26	2e-76	A0A0L7LNB7_9NEOP	Nesprin-1 {ECO:0000313|EMBL:KOB76849.1}	No_KEGG	GO:0034993 \\ GO:0090286 \\	cytoskeletal anchoring at nuclear membrane (GO:0090286);	No_GOMF	LINC complex (GO:0034993);	Actin-binding {ECO:0000256|SAAS:SAAS00475740};Coiled coil {ECO:0000256|SAM:Coils};Complete proteome {ECO:0000313|Proteomes:UP000037510};Reference proteome {ECO:0000313|Proteomes:UP000037510};Repeat {ECO:0000256|SAAS:SAAS00476138}.;
isotig09700	6.01432	210.883	20.0887	245.105	0.000161803	248.018	7.88729	257.296	0	245.823	14.9319	196.854	1452.9	2.6891	202.044	0.0787704	169.159	1.81863	200.315	3.28625	197.298	5.78043	260.949	3.75578	236.253	1283.43	169.475	700	No_sig_nr_hit	No_sig_nr_hit	No_sig_nr_hit	No_sig_nr_hit	No_Uniprotmatch	No_%_identity	No_evalue	No_ID	No_Description	No_KEGG	No_GOcode	No_GOBP	No_GOMF	No_GOCC	No_keywords
isotig10826	94.9259	157.363	157.65	116.257	56.0238	136.385	196.803	109.862	31.3426	179.858	119.032	107.868	1463.37	48.1702	111.672	44.7294	155.175	132.569	128.433	92.0958	135.584	108.717	119.517	100.16	106.829	1283.65	179.718	600	gi|913325810|ref|XP_013194285.1|	PREDICTED: arginine-glutamic acid dipeptide repeats protein-like [Amyelois transitella]	1.30826e-65	141	A0A0N1IGY8	80.85	8e-59	A0A0N1IGY8_PAPMA	Atrophin-1 {ECO:0000313|EMBL:KPJ19938.1}	No_KEGG	No_GOcodes	No_GOBP	No_GOMF	No_GOCC	Coiled coil {ECO:0000256|SAM:Coils}.;
isotig10936	99.7059	2832.59	95.3853	3528.58	56.0238	4392.18	298.565	7357.66	50.0283	3236.85	87.2604	5686.34	27721.2	68.1795	204.333	88.1483	147.662	44.4177	108.494	43.3633	170.021	54.3026	155.374	24.5426	179.075	1287.91	26433.3	600	gi|298204337|gb|ADI61817.1|	endonuclease-reverse transcriptase [Bombyx mori]	3.20017e-09	39	D7F164	79.49	2e-09	D7F164_BOMMO	Endonuclease-reverse transcriptase {ECO:0000313|EMBL:ADI61817.1}	No_KEGG	GO:0004519 \\ GO:0003964 \\	No_GOBP	endonuclease activity (GO:0004519);RNA-directed DNA polymerase activity (GO:0003964);	No_GOCC	Endonuclease {ECO:0000313|EMBL:ADI61817.1};Hydrolase {ECO:0000313|EMBL:ADI61817.1};Nuclease {ECO:0000313|EMBL:ADI61817.1};Nucleotidyltransferase {ECO:0000313|EMBL:ADI61817.1};RNA-directed DNA polymerase {ECO:0000313|EMBL:ADI61817.1};Transferase {ECO:0000313|EMBL:ADI61817.1}.;
isotig10471	6.01611	231.997	17.735	96.844	10.0044	144.937	37.0407	140.816	12.6622	189.43	35.5186	186.38	1109.38	25.4236	139.557	20.6138	158.966	71.2305	193.72	46.6172	218.108	51.7911	117.525	48.1709	199.564	1291.29	-181.907	641	gi|930667085|gb|KPJ08173.1|	ATP-binding cassette sub-family A member 3, partial [Papilio machaon]	4.06359e-75	127	Q8T6J2	40.54	1e-11	ABCA5_DICDI	ABC transporter A family member 5	ddi:DDB_G0274119	GO:0016021 \\ GO:0043231 \\ GO:0005524 \\ GO:0042626 \\ GO:0006869 \\ GO:0030587 \\ GO:0031288 \\ GO:0006810 \\	lipid transport (GO:0006869);sorocarp development (GO:0030587);sorocarp morphogenesis (GO:0031288);transport (GO:0006810);	ATP binding (GO:0005524);ATPase activity, coupled to transmembrane movement of substances (GO:0042626);	integral component of membrane (GO:0016021);intracellular membrane-bounded organelle (GO:0043231);	ATP-binding;Complete proteome;Membrane;Nucleotide-binding;Reference proteome;Repeat;Transmembrane;Transmembrane helix;Transport.;
isotig09656	91.3576	109.39	141.171	109.783	31.0133	127.798	194.612	147.741	37.2877	151.135	117.137	146.604	1405.03	40.8935	123.925	18.2005	131.002	93.271	240.19	58.53	142.542	101.179	150.393	50.0606	143.497	1293.68	111.347	700	gi|768416787|ref|XP_011548997.1|	PREDICTED: nuclear factor related to kappa-B-binding protein-like [Plutella xylostella]	8.2061e-89	236	G6D8H7	63.95	3e-83	G6D8H7_DANPL	Putative nfrkb {ECO:0000313|EMBL:EHJ70201.1}	No_KEGG	GO:0031011 \\	No_GOBP	No_GOMF	Ino80 complex (GO:0031011);	Complete proteome {ECO:0000313|Proteomes:UP000007151};Reference proteome {ECO:0000313|Proteomes:UP000007151}.;
isotig10023	227.6	113.861	109.455	62.0952	461.194	104.192	64.717	46.2611	520.658	72.4094	155.966	57.6198	1996.03	157.368	34.6766	209.832	42.1323	192.147	37.6909	145.132	28.9696	225.112	61.7491	132.299	27.0135	1294.12	701.906	700	gi|913301243|ref|XP_013199941.1|	PREDICTED: uncharacterized protein LOC106142643 [Amyelois transitella]	2.04164e-48	140	G6CQH1	50.99	8e-39	G6CQH1_DANPL	Uncharacterized protein {ECO:0000313|EMBL:EHJ76499.1}	No_KEGG	No_GOcodes	No_GOBP	No_GOMF	No_GOCC	Complete proteome {ECO:0000313|Proteomes:UP000007151};Reference proteome {ECO:0000313|Proteomes:UP000007151}.;
isotig03455	194.475	132.838	221.154	75.0078	105.044	120.286	221.599	77.3926	70.4134	176.681	196.225	84.84	1675.96	75.4669	157.431	71.2527	98.0516	127.772	96.3359	65.0214	126.745	120.428	115.533	123.789	116.54	1294.37	381.59	466	No_sig_nr_hit	No_sig_nr_hit	No_sig_nr_hit	No_sig_nr_hit	No_Uniprotmatch	No_%_identity	No_evalue	No_ID	No_Description	No_KEGG	No_GOcode	No_GOBP	No_GOMF	No_GOCC	No_keywords
isotig09749	34.4812	272.219	27.1477	156.199	65.0276	251.247	50.1448	184.297	53.421	393.745	38.3086	107.876	1634.12	11.7796	180.832	31.4674	122.148	42.8871	333.168	43.3696	240.86	32.5511	128.483	25.4893	101.408	1294.44	339.671	700	gi|768438358|ref|XP_011560756.1|	PREDICTED: uncharacterized protein LOC105391048 [Plutella xylostella]	5.84887e-107	235	P0CT39	37.38	2e-34	TF26_SCHPO	Transposon Tf2-6 polyprotein	spo:SPCC1020.14	GO:0004190 \\ GO:0003677 \\ GO:0003887 \\ GO:0004519 \\ GO:0046872 \\ GO:0003723 \\ GO:0003964 \\ GO:0015074 \\ GO:0006310 \\	DNA integration (GO:0015074);DNA recombination (GO:0006310);	aspartic-type endopeptidase activity (GO:0004190);DNA binding (GO:0003677);DNA-directed DNA polymerase activity (GO:0003887);endonuclease activity (GO:0004519);metal ion binding (GO:0046872);RNA binding (GO:0003723);RNA-directed DNA polymerase activity (GO:0003964);	No_GOCC	Aspartyl protease;Complete proteome;DNA integration;DNA recombination;DNA-binding;DNA-directed DNA polymerase;Endonuclease;Hydrolase;Magnesium;Metal-binding;Multifunctional enzyme;Nuclease;Nucleotidyltransferase;Protease;Reference proteome;RNA-binding;RNA-directed DNA polymerase;Transferase;Transposable element.;
isotig11083	176.702	107.18	254.068	86.6179	44.0188	113.858	513.968	112.641	38.1355	127.734	261.085	76.4632	1912.47	81.8621	64.7903	37.4837	89.0733	85.2841	106.28	83.4201	83.5836	162.243	169.316	125.668	206.082	1295.09	617.387	600	gi|768424969|ref|XP_011553460.1|	PREDICTED: mitogen-activated protein kinase kinase kinase 12 [Plutella xylostella]	1.12183e-43	116	A7J1T2	50.00	8e-31	M313A_XENLA	Mitogen-activated protein kinase kinase kinase 13-A	xla:100337578	GO:0005737 \\ GO:0016020 \\ GO:0005524 \\ GO:0004709 \\ GO:0007254 \\ GO:0051092 \\ GO:0046777 \\	JNK cascade (GO:0007254);positive regulation of NF-kappaB transcription factor activity (GO:0051092);protein autophosphorylation (GO:0046777);	ATP binding (GO:0005524);MAP kinase kinase kinase activity (GO:0004709);	cytoplasm (GO:0005737);membrane (GO:0016020);	ATP-binding;Coiled coil;Cytoplasm;Kinase;Membrane;Nucleotide-binding;Repeat;Serine/threonine-protein kinase;Transferase.;
isotig10188	192.028	51.3884	138.817	59.5048	114.048	54.8011	336.884	50.3184	150.311	58.567	170.71	58.6622	1436.04	181.957	33.5588	123.062	57.3833	121.27	58.7027	82.326	34.0617	229.223	93.6205	186.165	96.057	1297.39	138.654	700	gi|827537187|ref|XP_012546154.1|	PREDICTED: uncharacterized protein LOC101738110 isoform X1 [Bombyx mori]	7.37712e-127	231	Q8NFI3	44.34	5e-68	ENASE_HUMAN	Cytosolic endo-beta-N-acetylglucosaminidase	hsa:64772	GO:0005829 \\ GO:0033925 \\ GO:0008152 \\	metabolic process (GO:0008152);	mannosyl-glycoprotein endo-beta-N-acetylglucosaminidase activity (GO:0033925);	cytosol (GO:0005829);	Acetylation;Alternative splicing;Complete proteome;Cytoplasm;Glycosidase;Hydrolase;Phosphoprotein;Polymorphism;Reference proteome.;
isotig11834	161.274	92.6696	205.84	72.4162	167.07	98.8188	181.439	116.653	139.248	121.348	124.303	96.3548	1577.44	151.926	87.1285	80.8857	54.8363	119.938	90.8069	136.478	87.9879	146.379	91.6289	147.42	102.521	1297.94	279.5	464	No_sig_nr_hit	No_sig_nr_hit	No_sig_nr_hit	No_sig_nr_hit	No_Uniprotmatch	No_%_identity	No_evalue	No_ID	No_Description	No_KEGG	No_GOcode	No_GOBP	No_GOMF	No_GOCC	No_keywords
isotig00804	20.2521	286.766	27.1484	283.891	15.0065	263.075	50.8679	341.332	18.6048	236.264	33.0096	243.974	1820.19	16.3268	207.645	10.9597	181.904	3.40721	180.417	19.5391	230.933	12.4664	231.07	20.7624	183.397	1298.83	521.364	714	No_sig_nr_hit	No_sig_nr_hit	No_sig_nr_hit	No_sig_nr_hit	No_Uniprotmatch	No_%_identity	No_evalue	No_ID	No_Description	No_KEGG	No_GOcode	No_GOBP	No_GOMF	No_GOCC	No_keywords
isotig11861	58.1772	127.222	28.3222	189.624	163.069	195.446	78.568	243.915	86.5876	70.2657	94.0891	102.626	1437.91	67.2786	103.868	104.985	106.935	116.896	162.747	175.476	113.328	62.6846	74.6975	91.66	118.675	1299.23	138.68	452	No_sig_nr_hit	No_sig_nr_hit	No_sig_nr_hit	No_sig_nr_hit	No_Uniprotmatch	No_%_identity	No_evalue	No_ID	No_Description	No_KEGG	No_GOcode	No_GOBP	No_GOMF	No_GOCC	No_keywords
isotig10586	200.428	224.327	130.65	183.376	152.064	253.43	173.338	234.505	219.054	212.884	145.355	211.54	2340.95	104.586	150.743	72.4619	92.9768	99.4944	111.827	73.6841	141.983	121.27	117.525	78.4168	138.107	1303.07	1037.88	613	gi|913299359|ref|XP_013195958.1|	PREDICTED: tumor protein p63-regulated gene 1-like protein isoform X3 [Amyelois transitella]	2.32917e-34	68	H9JNN8	88.24	2e-33	H9JNN8_BOMMO	Uncharacterized protein {ECO:0000313|EnsemblMetazoa:BGIBMGA011142-TA}	bmor:101742591	No_GOcodes	No_GOBP	No_GOMF	No_GOCC	Complete proteome {ECO:0000313|Proteomes:UP000005204};Reference proteome {ECO:0000313|Proteomes:UP000005204}.;
isotig11463	111.487	92.6564	137.635	82.7055	59.0251	134.248	222.28	184.328	63.6311	77.7164	156.716	91.1143	1413.54	76.3789	121.721	72.4537	114.558	80.6096	137.265	71.5167	114.048	126.279	121.509	125.676	141.351	1303.36	110.179	555	gi|913302442|ref|XP_013200401.1|	PREDICTED: transformation/transcription domain-associated protein [Amyelois transitella]	1.65522e-33	66	Q8I8U7	61.11	5e-15	TRA1_DROME	Transcription-associated protein 1	No_KEGG	GO:0005737 \\ GO:0000123 \\ GO:0005875 \\ GO:0035267 \\ GO:0005634 \\ GO:0005700 \\ GO:0005703 \\ GO:0000124 \\ GO:0016301 \\ GO:0004672 \\ GO:0006281 \\ GO:0016573 \\ GO:0043486 \\ GO:0043966 \\ GO:0000281 \\ GO:0006909 \\ GO:0045747 \\ GO:0006355 \\ GO:0006351 \\ GO:0035222 \\	DNA repair (GO:0006281);histone acetylation (GO:0016573);histone exchange (GO:0043486);histone H3 acetylation (GO:0043966);mitotic cytokinesis (GO:0000281);phagocytosis (GO:0006909);positive regulation of Notch signaling pathway (GO:0045747);regulation of transcription, DNA-templated (GO:0006355);transcription, DNA-templated (GO:0006351);wing disc pattern formation (GO:0035222);	kinase activity (GO:0016301);protein kinase activity (GO:0004672);	cytoplasm (GO:0005737);histone acetyltransferase complex (GO:0000123);microtubule associated complex (GO:0005875);NuA4 histone acetyltransferase complex (GO:0035267);nucleus (GO:0005634);polytene chromosome (GO:0005700);polytene chromosome puff (GO:0005703);SAGA complex (GO:0000124);	Activator;Chromatin regulator;Complete proteome;Nucleus;Reference proteome;Repeat;Transcription;Transcription regulation.;
isotig11969	102.02	143.963	60.0728	147.156	150.063	132.095	72.7516	174.813	172.389	127.733	86.1254	108.919	1478.1	81.8353	135.121	71.2563	131.094	129.459	126.227	141.906	132.387	71.8938	115.534	54.7901	114.364	1305.87	172.234	400	No_sig_nr_hit	No_sig_nr_hit	No_sig_nr_hit	No_sig_nr_hit	No_Uniprotmatch	No_%_identity	No_evalue	No_ID	No_Description	No_KEGG	No_GOcode	No_GOBP	No_GOMF	No_GOCC	No_keywords
isotig09714	124.566	190.843	148.271	162.707	60.0255	178.254	171.964	134.236	50.8771	166.036	125.858	147.655	1661.29	36.3404	132.876	51.9641	156.464	107.384	166.043	56.3615	130.522	127.127	113.541	63.2925	168.305	1310.22	351.071	700	No_sig_nr_hit	No_sig_nr_hit	No_sig_nr_hit	No_sig_nr_hit	No_Uniprotmatch	No_%_identity	No_evalue	No_ID	No_Description	No_KEGG	No_GOcode	No_GOBP	No_GOMF	No_GOCC	No_keywords
isotig07646	16.6936	126.072	23.6145	144.438	52.022	121.322	30.4789	101.61	61.9362	166.01	20.5428	112.048	976.788	9.96078	94.9269	127.837	95.4676	101.192	141.734	253.449	168.505	31.7108	154.379	35.8861	97.1043	1312.15	-335.364	936	gi|768420938|ref|XP_011551257.1|	PREDICTED: RNA-directed DNA polymerase from mobile element jockey-like [Plutella xylostella]	1.7668e-13	40	No_Uniprotmatch	No_%_identity	No_evalue	No_ID	No_Description	No_KEGG	No_GOcode	No_GOBP	No_GOMF	No_GOCC	No_keywords
isotig08103	84.2659	161.831	154.134	162.682	39.0166	175.038	142.768	215.427	70.4063	188.398	233.913	152.9	1780.78	40.8945	113.88	10.9608	136.062	72.7793	188.17	33.6199	167.361	116.227	193.22	73.6872	167.24	1314.1	466.679	900	gi|389610199|dbj|BAM18711.1|	similar to CG5065 [Papilio xuthus]	3.99513e-32	71	A1ZAI5	50.00	9e-15	FACR1_DROME	Putative fatty acyl-CoA reductase CG5065 {ECO:0000250|UniProtKB:Q922J9, ECO:0000312|EMBL:AAF57974.1}	dme:Dmel_CG5065	GO:0016021 \\ GO:0005778 \\ GO:0005777 \\ GO:0080019 \\ GO:0050062 \\ GO:0008611 \\ GO:0035336 \\ GO:0010025 \\	ether lipid biosynthetic process (GO:0008611);long-chain fatty-acyl-CoA metabolic process (GO:0035336);wax biosynthetic process (GO:0010025);	fatty-acyl-CoA reductase (alcohol-forming) activity (GO:0080019);long-chain-fatty-acyl-CoA reductase activity (GO:0050062);	integral component of membrane (GO:0016021);peroxisomal membrane (GO:0005778);peroxisome (GO:0005777);	Complete proteome;Lipid biosynthesis;Lipid metabolism;Membrane;NADP;Oxidoreductase;Reference proteome;Transmembrane;Transmembrane helix.;
isotig09980	53.4039	85.9189	20.0839	95.4621	43.0183	105.234	40.6873	151.633	35.6035	113.86	36.8339	77.4922	859.232	28.1564	96.0171	76.0169	64.9518	137.392	273.41	113.762	107.599	49.28	115.533	45.3354	207.112	1314.57	-455.334	700	gi|827551117|ref|XP_012547467.1|	PREDICTED: uncharacterized protein LOC101738890 [Bombyx mori]	3.35857e-83	160	P04323	48.80	2e-41	POL3_DROME	Retrovirus-related Pol polyprotein from transposon 17.6	No_KEGG	GO:0004190 \\ GO:0004519 \\ GO:0003676 \\ GO:0003964 \\ GO:0015074 \\	DNA integration (GO:0015074);	aspartic-type endopeptidase activity (GO:0004190);endonuclease activity (GO:0004519);nucleic acid binding (GO:0003676);RNA-directed DNA polymerase activity (GO:0003964);	No_GOCC	Aspartyl protease;Endonuclease;Hydrolase;Nuclease;Nucleotidyltransferase;Protease;RNA-directed DNA polymerase;Transferase;Transposable element.;
isotig09518	156.528	97.1292	156.47	99.4909	96.0405	87.0018	174.221	81.4273	99.3383	61.7545	132.023	62.8465	1304.27	122.784	119.505	115.855	89.1735	107.295	71.9901	113.733	81.6676	167.309	53.781	187.123	85.2644	1315.48	-11.2084	710	No_sig_nr_hit	No_sig_nr_hit	No_sig_nr_hit	No_sig_nr_hit	No_Uniprotmatch	No_%_identity	No_evalue	No_ID	No_Description	No_KEGG	No_GOcode	No_GOBP	No_GOMF	No_GOCC	No_keywords
isotig09461	103.238	188.618	148.276	216.875	56.0238	157.861	182.901	162.657	50.8832	118.147	121.585	114.147	1621.21	67.2838	101.624	62.8015	106.904	165.592	114.05	97.5099	115.264	152.241	111.549	99.2108	121.934	1315.96	305.248	722	gi|943968508|ref|XP_014366129.1|	PREDICTED: uncharacterized protein LOC106716958 [Papilio machaon]	9.3632e-74	245	A0A0N1I595	69.80	8e-74	A0A0N1I595_PAPMA	Leucine-rich repeat-containing protein 68 {ECO:0000313|EMBL:KPJ09360.1}	No_KEGG	No_GOcodes	No_GOBP	No_GOMF	No_GOCC	No_keywords
isotig11633	198.049	136.191	275.254	89.207	87.0369	134.255	365.198	137.003	88.2607	96.8755	240.785	54.4752	1902.59	67.2965	55.8651	48.3242	97.9518	134.145	121.795	101.841	134.312	218.358	143.42	123.783	69.0877	1316.18	586.41	502	gi|910346230|ref|XP_013177015.1|	PREDICTED: P protein-like isoform X1 [Papilio xuthus]	7.8377e-27	150	G6D409	45.00	2e-12	G6D409_DANPL	Uncharacterized protein {ECO:0000313|EMBL:EHJ71771.1}	No_KEGG	GO:0016021 \\ GO:0055085 \\	transmembrane transport (GO:0055085);	No_GOMF	integral component of membrane (GO:0016021);	Complete proteome {ECO:0000313|Proteomes:UP000007151};Membrane {ECO:0000256|SAM:Phobius};Reference proteome {ECO:0000313|Proteomes:UP000007151};Transmembrane {ECO:0000256|SAM:Phobius};Transmembrane helix {ECO:0000256|SAM:Phobius}.;
isotig09345	119.834	244.398	123.59	203.995	87.0369	345.751	100.431	242.611	83.1523	202.224	108.899	185.352	2047.27	18.1469	71.4847	38.6896	149.981	49.1812	83.0712	86.6851	315.913	30.8667	209.157	34.9376	231.939	1320.05	727.221	755	No_sig_nr_hit	No_sig_nr_hit	No_sig_nr_hit	No_sig_nr_hit	No_Uniprotmatch	No_%_identity	No_evalue	No_ID	No_Description	No_KEGG	No_GOcode	No_GOBP	No_GOMF	No_GOCC	No_keywords
isotig05330	38.0415	160.735	70.6726	432.212	33.0141	393.012	150.715	387.554	43.2274	230.969	52.3369	398.947	2391.44	20.875	138.442	43.5222	143.734	53.915	289.993	20.6223	218.062	41.7493	212.147	30.2133	106.823	1320.1	1071.34	1500	gi|910311323|ref|XP_013163407.1|	PREDICTED: uncharacterized protein LOC106114667, partial [Papilio xuthus]	5.05539e-166	333	Q7LHG5	34.85	8e-38	YI31B_YEAST	Transposon Ty3-I Gag-Pol polyprotein	sce:YIL082W-A	GO:0005737 \\ GO:0005634 \\ GO:0000943 \\ GO:0004190 \\ GO:0005524 \\ GO:0003677 \\ GO:0003887 \\ GO:0008233 \\ GO:0004540 \\ GO:0003723 \\ GO:0003964 \\ GO:0004523 \\ GO:0008270 \\ GO:0015074 \\ GO:0006310 \\ GO:0032197 \\ GO:0019076 \\	DNA integration (GO:0015074);DNA recombination (GO:0006310);transposition, RNA-mediated (GO:0032197);viral release from host cell (GO:0019076);	aspartic-type endopeptidase activity (GO:0004190);ATP binding (GO:0005524);DNA binding (GO:0003677);DNA-directed DNA polymerase activity (GO:0003887);peptidase activity (GO:0008233);ribonuclease activity (GO:0004540);RNA binding (GO:0003723);RNA-directed DNA polymerase activity (GO:0003964);RNA-DNA hybrid ribonuclease activity (GO:0004523);zinc ion binding (GO:0008270);	cytoplasm (GO:0005737);nucleus (GO:0005634);retrotransposon nucleocapsid (GO:0000943);	Aspartyl protease;ATP-binding;Complete proteome;Cytoplasm;DNA integration;DNA recombination;DNA-binding;DNA-directed DNA polymerase;Endonuclease;Hydrolase;Magnesium;Metal-binding;Multifunctional enzyme;Nuclease;Nucleotide-binding;Nucleotidyltransferase;Nucleus;Protease;Reference proteome;Ribosomal frameshifting;RNA-binding;RNA-directed DNA polymerase;Transferase;Transposable element;Virion matura…
isotig07521	128.105	114.981	154.13	148.494	95.0402	143.91	233.948	136.97	150.265	230.958	137.319	102.642	1776.76	80.011	116.16	80.9079	188.298	115.201	111.824	76.9312	111.498	104.529	112.545	113.393	111.144	1322.44	454.319	985	gi|913325411|ref|XP_013194066.1|	PREDICTED: uncharacterized protein LOC106137709 isoform X2 [Amyelois transitella]	4.23554e-121	274	H9JA23	70.91	8e-114	H9JA23_BOMMO	Uncharacterized protein {ECO:0000313|EnsemblMetazoa:BGIBMGA006368-TA}	No_KEGG	No_GOcodes	No_GOBP	No_GOMF	No_GOCC	Complete proteome {ECO:0000313|Proteomes:UP000005204};Reference proteome {ECO:0000313|Proteomes:UP000005204}.;
isotig06919	13.1361	171.808	4.7866	179.278	3.00145	181.444	9.34052	204.415	5.87311	200.051	7.46238	153.92	1134.52	6.32452	186.435	7.33707	193.309	14.4832	198.124	4.37003	237.256	2.43918	235.053	1.86684	236.245	1323.24	-188.726	1098	No_sig_nr_hit	No_sig_nr_hit	No_sig_nr_hit	No_sig_nr_hit	No_Uniprotmatch	No_%_identity	No_evalue	No_ID	No_Description	No_KEGG	No_GOcode	No_GOBP	No_GOMF	No_GOCC	No_keywords
isotig05838	84.2907	698.545	58.9162	308.605	57.0242	684.058	270.904	1172.26	112.848	574.792	112.784	1799.05	5934.08	188.288	247.871	47.1564	67.5802	124.728	140.609	114.836	134.934	45.1186	127.488	40.6161	44.2622	1323.49	4610.6	1300	gi|930677659|gb|KPJ17710.1|	Nucleic-acid-binding protein from transposon X-element [Papilio machaon]	1.19097e-111	292	Q9NBX5	29.63	1e-25	GAGXE_DROME	Nucleic-acid-binding protein from transposon X-element	No_KEGG	GO:0019013 \\ GO:0003676 \\ GO:0008270 \\ GO:0006313 \\	transposition, DNA-mediated (GO:0006313);	nucleic acid binding (GO:0003676);zinc ion binding (GO:0008270);	viral nucleocapsid (GO:0019013);	Metal-binding;Transposable element;Virion;Zinc;Zinc-finger.;
isotig03349	270.305	17.914	321.072	25.9675	145.061	34.4007	433.859	20.5077	240.318	26.6421	381.194	22.0148	1939.26	183.79	8.99057	161.587	10.3159	230.032	33.2657	207.941	18.8266	279.529	14.9377	161.602	16.2237	1327.04	612.217	534	gi|943933832|ref|XP_014355184.1|	PREDICTED: dual specificity protein phosphatase 12-like [Papilio machaon] >gi|930680641|gb|KPJ20291.1| Dual specificity protein phosphatase 12 [Papilio machaon]	1.503e-72	148	Q9M8K7	39.32	6e-22	DUS1B_ARATH	Dual specificity protein phosphatase 1B	ath:AT3G06110	GO:0005737 \\ GO:0005634 \\ GO:0005886 \\ GO:0033549 \\ GO:0004725 \\ GO:0008138 \\ GO:0034599 \\ GO:0035556 \\ GO:0034053 \\ GO:0043407 \\ GO:0034051 \\ GO:0006979 \\ GO:0010193 \\	cellular response to oxidative stress (GO:0034599);intracellular signal transduction (GO:0035556);modulation by symbiont of host defense-related programmed cell death (GO:0034053);negative regulation of MAP kinase activity (GO:0043407);negative regulation of plant-type hypersensitive response (GO:0034051);response to oxidative stress (GO:0006979);response to ozone (GO:0010193);	MAP kinase phosphatase activity (GO:0033549);protein tyrosine phosphatase activity (GO:0004725);protein tyrosine/serine/threonine phosphatase activity (GO:0008138);	cytoplasm (GO:0005737);nucleus (GO:0005634);plasma membrane (GO:0005886);	Alternative splicing;Complete proteome;Cytoplasm;Hydrolase;Hypersensitive response elicitation;Nucleus;Protein phosphatase;Reference proteome.;
isotig10680	19.0642	206.492	61.267	579.35	10.0044	280.259	63.2567	368.441	11.8144	304.359	41.4335	181.161	2126.9	13.5986	165.255	2.50168	258.138	4.99241	241.27	0.0318747	215.643	20.8292	215.134	21.7074	169.374	1328.47	798.427	600	gi|827561420|ref|XP_012551511.1|	PREDICTED: anion exchange protein 3 isoform X2 [Bombyx mori]	1.89981e-70	199	P04920	51.03	3e-30	B3A2_HUMAN	Anion exchange protein 2	hsa:6522	GO:0016324 \\ GO:0016323 \\ GO:0005925 \\ GO:0005887 \\ GO:0016020 \\ GO:0005886 \\ GO:0008509 \\ GO:0015301 \\ GO:0005452 \\ GO:0006820 \\ GO:0015701 \\ GO:1902476 \\ GO:0048565 \\ GO:0051453 \\ GO:0007283 \\	anion transport (GO:0006820);bicarbonate transport (GO:0015701);chloride transmembrane transport (GO:1902476);digestive tract development (GO:0048565);regulation of intracellular pH (GO:0051453);spermatogenesis (GO:0007283);	anion transmembrane transporter activity (GO:0008509);anion (GO:0015301);inorganic anion exchanger activity (GO:0005452);	apical plasma membrane (GO:0016324);basolateral plasma membrane (GO:0016323);focal adhesion (GO:0005925);integral component of plasma membrane (GO:0005887);membrane (GO:0016020);plasma membrane (GO:0005886);	Alternative splicing;Anion exchange;Antiport;Complete proteome;Glycoprotein;Ion transport;Lipoprotein;Membrane;Palmitate;Phosphoprotein;Polymorphism;Reference proteome;Transmembrane;Transmembrane helix;Transport.;
isotig11702	3.63995	220.883	4.78611	175.458	1.00059	238.317	7.15722	139.533	3.32846	165.995	9.32484	136.115	1105.54	4.50684	229.962	0.0789383	186.989	0.220225	206.974	1.11721	246.786	0.770179	235.054	3.75562	218.986	1335.2	-229.662	500	No_sig_nr_hit	No_sig_nr_hit	No_sig_nr_hit	No_sig_nr_hit	No_Uniprotmatch	No_%_identity	No_evalue	No_ID	No_Description	No_KEGG	No_GOcode	No_GOBP	No_GOMF	No_GOCC	No_keywords
isotig09974	91.3911	233.25	124.77	280.092	48.0204	161.074	108.501	185.613	72.1143	147.951	86.7441	200.001	1739.52	39.0693	113.913	44.7336	195.849	96.398	221.369	50.9483	126.691	61.8322	181.269	58.5672	146.733	1337.37	402.149	700	gi|827546796|ref|XP_012545791.1|	PREDICTED: uncharacterized protein LOC101740136 [Bombyx mori]	2.73402e-25	83	A0A0L7LC22	51.22	3e-20	A0A0L7LC22_9NEOP	Endonuclease-reverse transcriptase {ECO:0000313|EMBL:KOB73038.1}	No_KEGG	GO:0004519 \\ GO:0003964 \\	No_GOBP	endonuclease activity (GO:0004519);RNA-directed DNA polymerase activity (GO:0003964);	No_GOCC	Complete proteome {ECO:0000313|Proteomes:UP000037510};Endonuclease {ECO:0000313|EMBL:KOB73038.1};Hydrolase {ECO:0000313|EMBL:KOB73038.1};Nuclease {ECO:0000313|EMBL:KOB73038.1};Nucleotidyltransferase {ECO:0000313|EMBL:KOB73038.1};Reference proteome {ECO:0000313|Proteomes:UP000037510};RNA-directed DNA polymerase {ECO:0000313|EMBL:KOB73038.1};Transferase {ECO:0000313|EMBL:KOB73038.1}.;
isotig08351	16.6944	240.966	27.1467	143.273	29.0124	241.56	24.6368	153.111	13.5109	194.744	29.5892	165.441	1279.68	16.3269	221.059	19.4087	214.984	27.106	199.221	8.70526	195.352	9.12243	209.158	16.0376	203.883	1340.36	-60.6787	876	gi|910340376|ref|XP_013173861.1|	PREDICTED: protein scribble homolog isoform X10 [Papilio xuthus]	9.28466e-20	49	G6DAU5	97.92	2e-17	G6DAU5_DANPL	Uncharacterized protein {ECO:0000313|EMBL:EHJ69387.1}	No_KEGG	No_GOcodes	No_GOBP	No_GOMF	No_GOCC	Coiled coil {ECO:0000256|SAM:Coils};Complete proteome {ECO:0000313|Proteomes:UP000007151};Reference proteome {ECO:0000313|Proteomes:UP000007151}.;
isotig09499	98.5252	966.482	107.156	1072.79	89.0377	624.971	238.868	566.525	44.9276	1101.63	144.886	1141.44	6197.23	19.9648	334.886	30.2677	109.526	55.4949	355.282	29.2884	173.605	38.4237	62.7464	40.6183	90.6089	1340.71	4856.52	714	gi|930663005|gb|KPJ04628.1|	putative RNA-directed DNA polymerase from transposon BS [Papilio xuthus]	1.00592e-48	143	V5GI42	40.77	2e-18	V5GI42_ANOGL	Putative RNA-directed DNA polymerase from transposon BS {ECO:0000313|EMBL:JAB63714.1}	No_KEGG	GO:0003964 \\	No_GOBP	RNA-directed DNA polymerase activity (GO:0003964);	No_GOCC	Nucleotidyltransferase {ECO:0000313|EMBL:JAB63714.1};RNA-directed DNA polymerase {ECO:0000313|EMBL:JAB63714.1};Transferase {ECO:0000313|EMBL:JAB63714.1}.;
isotig09572	27.3674	219.802	37.7334	190.983	29.0124	216.883	53.7967	180.183	26.2463	277.748	45.4996	139.279	1444.53	19.9661	149.568	9.75364	117.019	47.6058	239.084	36.87	213.656	30.8667	203.181	34.9376	240.567	1343.07	101.46	701	gi|512900016|ref|XP_004924789.1|	PREDICTED: phosphatidate cytidylyltransferase, photoreceptor-specific [Bombyx mori]	7.01258e-18	46	P56079	61.11	4e-06	CDSA_DROME	Phosphatidate cytidylyltransferase, photoreceptor-specific	dme:Dmel_CG7962	GO:0005783 \\ GO:0005789 \\ GO:0005887 \\ GO:0005635 \\ GO:0005886 \\ GO:0005790 \\ GO:0004605 \\ GO:0016024 \\ GO:0016049 \\ GO:0019915 \\ GO:0006655 \\ GO:0007602 \\ GO:0010883 \\ GO:0016056 \\ GO:0007430 \\ GO:0043052 \\ GO:0060439 \\ GO:0007601 \\	CDP-diacylglycerol biosynthetic process (GO:0016024);cell growth (GO:0016049);lipid storage (GO:0019915);phosphatidylglycerol biosynthetic process (GO:0006655);phototransduction (GO:0007602);regulation of lipid storage (GO:0010883);rhodopsin mediated signaling pathway (GO:0016056);terminal branching, open tracheal system (GO:0007430);thermotaxis (GO:0043052);trachea morphogenesis (GO:0060439);vis…	phosphatidate cytidylyltransferase activity (GO:0004605);	endoplasmic reticulum (GO:0005783);endoplasmic reticulum membrane (GO:0005789);integral component of plasma membrane (GO:0005887);nuclear envelope (GO:0005635);plasma membrane (GO:0005886);smooth endoplasmic reticulum (GO:0005790);	Complete proteome;Lipid biosynthesis;Lipid metabolism;Membrane;Nucleotidyltransferase;Phospholipid biosynthesis;Phospholipid metabolism;Phosphoprotein;Reference proteome;Sensory transduction;Transferase;Transmembrane;Transmembrane helix;Vision.;
isotig06745	3.63998	236.491	4.78614	157.422	11.0048	193.235	3.521	148.955	3.32942	207.506	27.7176	153.924	1151.53	24.5126	197.621	29.0606	208.621	83.7716	164.928	18.4559	160.407	4.10912	204.177	3.75562	244.866	1344.29	-192.753	1100	No_sig_nr_hit	No_sig_nr_hit	No_sig_nr_hit	No_sig_nr_hit	No_Uniprotmatch	No_%_identity	No_evalue	No_ID	No_Description	No_KEGG	No_GOcode	No_GOBP	No_GOMF	No_GOCC	No_keywords
isotig02782	1.26193	199.733	9.49602	278.612	4.00187	285.582	4.97763	208.603	5.87557	335.23	7.16364	259.688	1600.22	3.59635	99.3317	4.92377	110.551	6.57901	208.058	9.78898	178.865	4.94675	306.763	4.70091	411.023	1349.13	251.097	941	No_sig_nr_hit	No_sig_nr_hit	No_sig_nr_hit	No_sig_nr_hit	No_Uniprotmatch	No_%_identity	No_evalue	No_ID	No_Description	No_KEGG	No_GOcode	No_GOBP	No_GOMF	No_GOCC	No_keywords
isotig11137	134.049	160.728	207.055	143.371	76.0322	207.256	230.258	185.729	53.4216	183.071	183.645	153.943	1918.56	62.7323	125.054	53.1635	104.369	149.943	162.748	110.51	148.871	109.555	131.469	76.5275	115.456	1350.4	568.158	600	No_sig_nr_hit	No_sig_nr_hit	No_sig_nr_hit	No_sig_nr_hit	No_Uniprotmatch	No_%_identity	No_evalue	No_ID	No_Description	No_KEGG	No_GOcode	No_GOBP	No_GOMF	No_GOCC	No_keywords
isotig11943	118.626	117.211	154.129	151.07	64.0272	133.176	243.425	184.342	103.54	194.778	127.332	170.696	1762.35	65.4651	94.9266	45.9294	120.861	85.3499	159.399	67.1883	124.188	141.331	175.292	100.151	172.637	1352.72	409.632	412	gi|913320938|ref|XP_013191609.1|	PREDICTED: uncharacterized protein LOC106135777 [Amyelois transitella]	6.53516e-18	119	S4NYR1	64.00	3e-20	S4NYR1_9NEOP	Uncharacterized protein {ECO:0000313|EMBL:JAA82469.1}	No_KEGG	No_GOcodes	No_GOBP	No_GOMF	No_GOCC	No_keywords
isotig10111	64.1056	179.641	36.5556	153.584	55.0234	168.589	26.8219	262.705	85.7229	149.001	30.5243	148.693	1360.97	38.1582	169.717	79.6965	147.62	44.4476	169.37	54.1969	221.327	27.5217	204.178	53.8418	143.494	1353.57	7.39954	700	No_sig_nr_hit	No_sig_nr_hit	No_sig_nr_hit	No_sig_nr_hit	No_Uniprotmatch	No_%_identity	No_evalue	No_ID	No_Description	No_KEGG	No_GOcode	No_GOBP	No_GOMF	No_GOCC	No_keywords
isotig10656	144.69	169.634	141.198	82.7347	119.05	77.3387	136.279	78.711	118.859	97.9375	135.918	101.588	1403.94	135.521	147.409	80.909	106.976	130.993	120.688	135.404	97.4906	107.889	93.6213	122.851	76.6287	1356.38	47.5574	600	No_sig_nr_hit	No_sig_nr_hit	No_sig_nr_hit	No_sig_nr_hit	No_Uniprotmatch	No_%_identity	No_evalue	No_ID	No_Description	No_KEGG	No_GOcode	No_GOBP	No_GOMF	No_GOCC	No_keywords
isotig09833	403.203	283.51	323.576	308.634	370.156	340.432	362.055	382.29	389.745	248.018	240.46	244.011	3896.09	33.6086	45.8426	247.215	161.631	138.847	73.1073	189.534	75.2761	62.6766	132.466	103	93.8824	1357.08	2539.01	700	gi|641649257|ref|XP_008185321.1|	PREDICTED: uncharacterized protein LOC103310050 [Acyrthosiphon pisum]	5.6243e-53	196	J9M7W1	45.41	4e-53	J9M7W1_ACYPI	Uncharacterized protein {ECO:0000313|EnsemblMetazoa:ACYPI55041-PA}	No_KEGG	No_GOcodes	No_GOBP	No_GOMF	No_GOCC	Complete proteome {ECO:0000313|Proteomes:UP000007819};Reference proteome {ECO:0000313|Proteomes:UP000007819}.;
isotig10977	181.421	92.6717	171.764	109.819	246.104	179.352	233.861	166.814	252.193	138.391	220.984	142.434	2135.81	112.778	77.0915	145.962	78.9955	123.074	132.847	86.6768	86.7206	106.188	137.445	147.418	121.937	1357.13	778.675	600	No_sig_nr_hit	No_sig_nr_hit	No_sig_nr_hit	No_sig_nr_hit	No_Uniprotmatch	No_%_identity	No_evalue	No_ID	No_Description	No_KEGG	No_GOcode	No_GOBP	No_GOMF	No_GOCC	No_keywords
isotig10417	104.37	104.917	127.046	55.6267	88.0372	134.232	157.419	74.6678	89.1126	102.195	171.284	103.682	1312.59	87.3097	78.1924	80.869	84.04	142.042	131.759	139.741	115.247	143.862	103.581	131.348	127.329	1365.32	-52.7304	658	No_sig_nr_hit	No_sig_nr_hit	No_sig_nr_hit	No_sig_nr_hit	No_Uniprotmatch	No_%_identity	No_evalue	No_ID	No_Description	No_KEGG	No_GOcode	No_GOBP	No_GOMF	No_GOCC	No_keywords
isotig02423	9.57449	310.17	5.96231	241.315	10.0044	268.399	11.5255	181.527	2.4825	262.85	7.15771	203.138	1514.11	0.872854	240.033	4.91925	236.592	1.81797	191.479	4.37014	235.383	2.43897	209.158	3.7556	235.158	1365.98	148.128	1300	No_sig_nr_hit	No_sig_nr_hit	No_sig_nr_hit	No_sig_nr_hit	No_Uniprotmatch	No_%_identity	No_evalue	No_ID	No_Description	No_KEGG	No_GOcode	No_GOBP	No_GOMF	No_GOCC	No_keywords
isotig08273	9.57521	123.898	15.3816	353.355	8.00357	289.876	44.3153	163.976	2.48338	239.469	37.9954	335.068	1623.4	11.7836	60.2433	1.29524	58.4194	28.6897	465.957	18.4554	176.744	35.8856	162.344	14.148	332.243	1366.21	257.187	899	gi|914577841|gb|KOB79446.1|	Dystonin [Operophtera brumata]	4.70889e-94	253	A0A0L7LWB3	71.94	3e-94	A0A0L7LWB3_9NEOP	Dystonin {ECO:0000313|EMBL:KOB79446.1}	No_KEGG	GO:0005856 \\	No_GOBP	No_GOMF	cytoskeleton (GO:0005856);	Coiled coil {ECO:0000256|SAM:Coils};Complete proteome {ECO:0000313|Proteomes:UP000037510};Reference proteome {ECO:0000313|Proteomes:UP000037510}.;
isotig09759	103.229	157.373	169.421	153.666	60.0255	177.184	215.733	112.594	52.5731	202.22	143.316	153.941	1701.28	63.6438	102.738	47.1358	120.868	153.07	149.466	81.2715	164.755	139.682	133.461	75.5798	134.875	1366.55	334.729	700	gi|913310393|ref|XP_013185832.1|	PREDICTED: adenylate cyclase type 9 [Amyelois transitella]	1.83189e-109	233	A0A0L7L9A9	71.98	6e-98	A0A0L7L9A9_9NEOP	Adenylate cyclase type ix {ECO:0000313|EMBL:KOB71949.1}	No_KEGG	GO:0016021 \\ GO:0005622 \\ GO:0000166 \\ GO:0016849 \\ GO:0009190 \\ GO:0035556 \\	cyclic nucleotide biosynthetic process (GO:0009190);intracellular signal transduction (GO:0035556);	nucleotide binding (GO:0000166);phosphorus-oxygen lyase activity (GO:0016849);	integral component of membrane (GO:0016021);intracellular (GO:0005622);	Complete proteome {ECO:0000313|Proteomes:UP000037510};Lyase {ECO:0000256|RuleBase:RU000405, ECO:0000256|SAAS:SAAS00421680};Membrane {ECO:0000256|SAAS:SAAS00430338, ECO:0000256|SAM:Phobius};Nucleotide-binding {ECO:0000256|SAAS:SAAS00422313};Reference proteome {ECO:0000313|Proteomes:UP000037510};Transmembrane {ECO:0000256|SAAS:SAAS00430338,;ECO:0000256|SAM:Phobius};Transmembrane helix {ECO:0000256|…
isotig11538	58.1787	118.304	150.555	86.5681	88.0372	97.7333	116.565	113.875	105.265	116.023	130.307	84.836	1266.25	102.768	111.685	83.3056	110.76	104.247	124.005	124.575	118.45	102.007	118.521	129.459	140.269	1370.05	-103.803	528	No_sig_nr_hit	No_sig_nr_hit	No_sig_nr_hit	No_sig_nr_hit	No_Uniprotmatch	No_%_identity	No_evalue	No_ID	No_Description	No_KEGG	No_GOcode	No_GOBP	No_GOMF	No_GOCC	No_keywords
isotig11557	121.009	178.572	140.039	176.887	51.0217	180.401	185.828	126.118	66.162	202.225	131.089	189.541	1748.89	66.3661	160.781	57.996	124.736	52.3242	192.604	79.1027	168.605	90.2905	139.437	87.8686	151.05	1371.16	377.731	523	No_sig_nr_hit	No_sig_nr_hit	No_sig_nr_hit	No_sig_nr_hit	No_Uniprotmatch	No_%_identity	No_evalue	No_ID	No_Description	No_KEGG	No_GOcode	No_GOBP	No_GOMF	No_GOCC	No_keywords
isotig09258	156.568	173.002	183.549	157.564	94.0398	126.736	222.254	208.714	117.138	131.995	224.022	90.0762	1885.66	117.332	116.146	76.0728	90.427	104.249	126.218	137.568	105.114	142.189	155.373	88.8123	112.229	1371.73	513.929	779	No_sig_nr_hit	No_sig_nr_hit	No_sig_nr_hit	No_sig_nr_hit	No_Uniprotmatch	No_%_identity	No_evalue	No_ID	No_Description	No_KEGG	No_GOcode	No_GOBP	No_GOMF	No_GOCC	No_keywords
isotig11424	99.656	190.808	96.5179	90.4568	110.046	126.723	112.885	136.911	89.1037	166.042	136.452	141.377	1496.98	102.757	129.559	130.333	136.219	121.503	97.4445	97.5035	113.394	70.2035	128.481	116.229	128.399	1372.03	124.952	567	gi|914559526|gb|KOB67148.1|	Retrotransposable element, partial [Operophtera brumata]	1.92091e-22	63	A0A0L7KVB2	71.43	1e-22	A0A0L7KVB2_9NEOP	Retrotransposable element {ECO:0000313|EMBL:KOB67148.1}	No_KEGG	GO:0004190 \\ GO:0003676 \\ GO:0008270 \\ GO:0015074 \\	DNA integration (GO:0015074);	aspartic-type endopeptidase activity (GO:0004190);nucleic acid binding (GO:0003676);zinc ion binding (GO:0008270);	No_GOCC	Complete proteome {ECO:0000313|Proteomes:UP000037510};Reference proteome {ECO:0000313|Proteomes:UP000037510}.;
isotig03292	124.565	139.53	270.523	86.6175	101.043	78.4078	90.3102	98.9689	101.873	50.053	177.056	75.412	1394.36	101.845	187.596	115.875	110.804	82.2407	85.282	179.796	157.799	37.5675	141.43	51.0092	120.832	1372.08	22.2814	593	No_sig_nr_hit	No_sig_nr_hit	No_sig_nr_hit	No_sig_nr_hit	No_Uniprotmatch	No_%_identity	No_evalue	No_ID	No_Description	No_KEGG	No_GOcode	No_GOBP	No_GOMF	No_GOCC	No_keywords
isotig11623	130.451	110.507	139.999	78.8489	80.0339	119.213	191.672	142.349	67.022	133.048	134.355	118.338	1445.84	88.213	103.864	64.0138	110.735	167.179	106.306	96.4282	134.305	123.77	140.433	119.06	118.7	1373.01	72.8299	504	No_sig_nr_hit	No_sig_nr_hit	No_sig_nr_hit	No_sig_nr_hit	No_Uniprotmatch	No_%_identity	No_evalue	No_ID	No_Description	No_KEGG	No_GOcode	No_GOBP	No_GOMF	No_GOCC	No_keywords
isotig11470	46.3437	525.6	36.561	467.265	33.0141	598.113	56.6904	631.462	39.831	566.235	93.4719	624.113	3718.7	6.32514	244.498	7.33572	227.702	8.1594	211.403	1.11718	247.402	3.27358	91.6292	6.58926	318.172	1373.61	2345.09	553	No_sig_nr_hit	No_sig_nr_hit	No_sig_nr_hit	No_sig_nr_hit	No_Uniprotmatch	No_%_identity	No_evalue	No_ID	No_Description	No_KEGG	No_GOcode	No_GOBP	No_GOMF	No_GOCC	No_keywords
isotig11711	16.694	258.848	13.0274	227.098	30.0129	297.408	35.5654	214.078	16.9069	272.436	28.0201	202.097	1612.19	20.8743	236.684	21.8221	199.744	16.0629	158.277	13.0394	201.77	17.4838	249.993	18.8724	218.998	1373.62	238.57	500	No_sig_nr_hit	No_sig_nr_hit	No_sig_nr_hit	No_sig_nr_hit	No_Uniprotmatch	No_%_identity	No_evalue	No_ID	No_Description	No_KEGG	No_GOcode	No_GOBP	No_GOMF	No_GOCC	No_keywords
isotig09762	11.9492	126.115	68.2997	229.592	83.0352	503.54	10.0733	108.566	13.5107	57.4968	48.6857	212.527	1473.39	26.3333	151.828	43.5222	124.688	60.1853	261.176	32.5367	98.1397	36.7217	268.916	23.5972	247.053	1374.7	98.693	700	gi|913328011|ref|XP_013195491.1|	PREDICTED: mucin-2-like [Amyelois transitella]	5.36367e-57	185	P10978	41.51	2e-40	POLX_TOBAC	Retrovirus-related Pol polyprotein from transposon TNT 1-94	No_KEGG	GO:0004190 \\ GO:0004519 \\ GO:0003676 \\ GO:0003964 \\ GO:0008270 \\ GO:0015074 \\	DNA integration (GO:0015074);	aspartic-type endopeptidase activity (GO:0004190);endonuclease activity (GO:0004519);nucleic acid binding (GO:0003676);RNA-directed DNA polymerase activity (GO:0003964);zinc ion binding (GO:0008270);	No_GOCC	Aspartyl protease;Endonuclease;Hydrolase;Metal-binding;Nuclease;Nucleotidyltransferase;Protease;RNA-directed DNA polymerase;Transferase;Transposable element;Zinc;Zinc-finger.;
isotig07172	48.6817	119.378	24.7896	105.81	31.0133	185.74	50.8893	139.554	61.0841	139.419	62.1168	111.003	1079.48	72.7315	218.825	50.7688	122.224	58.6036	164.928	54.1945	152.78	80.2435	169.317	45.3341	185.562	1375.51	-296.033	1000	No_sig_nr_hit	No_sig_nr_hit	No_sig_nr_hit	No_sig_nr_hit	No_Uniprotmatch	No_%_identity	No_evalue	No_ID	No_Description	No_KEGG	No_GOcode	No_GOBP	No_GOMF	No_GOCC	No_keywords
isotig11964	164.848	100.484	217.621	118.857	33.0141	216.919	330.192	127.522	32.1899	153.276	199.002	169.646	1863.57	45.4405	111.671	61.6015	138.666	113.671	153.873	45.5325	143.863	160.59	131.468	77.4675	193.126	1376.97	486.6	400	gi|827551530|ref|XP_012547638.1|	PREDICTED: LOW QUALITY PROTEIN: symplekin [Bombyx mori]	2.87702e-64	133	Q8MSU4	35.34	6e-22	SYMPK_DROME	Symplekin {ECO:0000312|EMBL:AAF51962.2}	dme:Dmel_CG2097	GO:0035363 \\ GO:0005848 \\ GO:0005634 \\ GO:0003677 \\ GO:0003723 \\ GO:0006398 \\ GO:0006379 \\ GO:0006378 \\	mRNA 3'-end processing by stem-loop binding and cleavage (GO:0006398);mRNA cleavage (GO:0006379);mRNA polyadenylation (GO:0006378);	DNA binding (GO:0003677);RNA binding (GO:0003723);	histone locus body (GO:0035363);mRNA cleavage stimulating factor complex (GO:0005848);nucleus (GO:0005634);	3D-structure;Coiled coil;Complete proteome;mRNA processing;Nucleus;Reference proteome;Repeat;RNA-binding.;
isotig11398	43.9553	128.326	58.8858	138.071	24.0103	271.634	107.037	119.343	27.0983	148.988	34.5979	143.45	1245.4	15.4175	155.216	14.5811	267.046	19.2184	159.434	62.8639	369.787	19.1577	129.479	22.6533	142.384	1377.24	-131.84	574	gi|768421106|ref|XP_011551348.1|	PREDICTED: uncharacterized protein LOC105383034 [Plutella xylostella]	4.09004e-37	220	P25601	36.26	2e-08	YCH5_YEAST	Putative transposon Ty5-1 protein YCL075W	No_KEGG	GO:0000943 \\ GO:0003887 \\ GO:0008233 \\ GO:0004540 \\ GO:0003723 \\ GO:0003964 \\ GO:0032197 \\	transposition, RNA-mediated (GO:0032197);	DNA-directed DNA polymerase activity (GO:0003887);peptidase activity (GO:0008233);ribonuclease activity (GO:0004540);RNA binding (GO:0003723);RNA-directed DNA polymerase activity (GO:0003964);	retrotransposon nucleocapsid (GO:0000943);	Complete proteome;Reference proteome;Transposable element.;
isotig11370	22.6244	180.784	104.755	218.085	58.0246	155.696	25.3658	197.713	37.2937	136.221	23.6654	147.635	1307.86	74.5537	157.443	47.1491	156.514	53.8932	177.109	42.284	194.671	66.0144	202.185	31.1576	176.933	1379.91	-72.0433	581	No_sig_nr_hit	No_sig_nr_hit	No_sig_nr_hit	No_sig_nr_hit	No_Uniprotmatch	No_%_identity	No_evalue	No_ID	No_Description	No_KEGG	No_GOcode	No_GOBP	No_GOMF	No_GOCC	No_keywords
isotig03417	233.549	72.5916	212.905	45.3284	180.076	68.7586	245.654	67.9231	216.575	48.9918	197.807	54.4759	1644.63	167.38	75.9786	144.772	53.5774	228.442	44.334	154.891	53.0653	174.859	58.7611	177.674	46.4318	1380.17	264.468	646	No_sig_nr_hit	No_sig_nr_hit	No_sig_nr_hit	No_sig_nr_hit	No_Uniprotmatch	No_%_identity	No_evalue	No_ID	No_Description	No_KEGG	No_GOcode	No_GOBP	No_GOMF	No_GOCC	No_keywords
isotig11082	276.275	72.5986	303.49	111.147	86.0364	100.968	287.945	130.201	220.775	96.8845	260.145	96.3613	2042.83	65.4514	61.4712	101.402	251.835	115.212	83.0607	124.568	102.599	144.706	91.6289	165.382	79.8706	1387.19	655.639	600	gi|913296250|ref|XP_013183824.1|	PREDICTED: bifunctional glutamate/proline--tRNA ligase [Amyelois transitella]	4.76296e-29	149	P28668	56.57	2e-25	SYEP_DROME	Bifunctional glutamate/proline--tRNA ligase	dme:Dmel_CG5394	GO:0017101 \\ GO:0005737 \\ GO:0005524 \\ GO:0004818 \\ GO:0004827 \\ GO:0003723 \\ GO:0006424 \\ GO:0006433 \\	glutamyl-tRNA aminoacylation (GO:0006424);prolyl-tRNA aminoacylation (GO:0006433);	ATP binding (GO:0005524);glutamate-tRNA ligase activity (GO:0004818);proline-tRNA ligase activity (GO:0004827);RNA binding (GO:0003723);	aminoacyl-tRNA synthetase multienzyme complex (GO:0017101);cytoplasm (GO:0005737);	Alternative splicing;Aminoacyl-tRNA synthetase;ATP-binding;Complete proteome;Ligase;Multifunctional enzyme;Nucleotide-binding;Phosphoprotein;Protein biosynthesis;Reference proteome;Repeat;RNA-binding.;
isotig02988	28.5533	194.159	24.7949	248.986	20.0086	196.481	29.0099	195.014	49.1779	291.58	27.3973	127.764	1432.93	28.1504	215.509	27.8556	290.033	12.9045	162.709	10.8725	222.078	12.4662	186.25	14.1477	206.034	1389.01	43.9165	760	gi|913310854|ref|XP_013186083.1|	PREDICTED: uncharacterized protein LOC106131514 isoform X2 [Amyelois transitella]	1.59129e-52	169	A0A0L7KP96	72.78	8e-46	A0A0L7KP96_9NEOP	Uncharacterized protein {ECO:0000313|EMBL:KOB65117.1}	No_KEGG	No_GOcodes	No_GOBP	No_GOMF	No_GOCC	Complete proteome {ECO:0000313|Proteomes:UP000037510};Reference proteome {ECO:0000313|Proteomes:UP000037510}.;
isotig10336	33.2974	295.68	88.3046	174.298	20.0086	200.777	59.6356	169.338	15.2093	286.271	49.5502	184.301	1576.67	19.0555	293.642	16.9942	264.641	31.8337	203.642	8.70531	178.205	13.3021	174.298	11.313	173.671	1389.3	187.366	685	gi|909580545|ref|XP_013146219.1|	PREDICTED: patched domain-containing protein 3 [Papilio polytes]	1.12759e-146	227	Q0EEE2	38.91	6e-45	PTHD3_MOUSE	Patched domain-containing protein 3	mmu:74675	GO:0016021 \\ GO:0097225 \\	No_GOBP	No_GOMF	integral component of membrane (GO:0016021);sperm midpiece (GO:0097225);	Alternative splicing;Complete proteome;Glycoprotein;Membrane;Reference proteome;Transmembrane;Transmembrane helix.;
isotig03561	83.0762	172.977	115.335	152.351	123.052	154.639	78.5841	186.997	61.0746	175.605	57.0706	157.073	1517.83	113.67	205.463	125.528	113.358	61.7555	166.038	70.4371	143.875	52.631	171.31	46.2813	119.763	1390.11	127.722	347	No_sig_nr_hit	No_sig_nr_hit	No_sig_nr_hit	No_sig_nr_hit	No_Uniprotmatch	No_%_identity	No_evalue	No_ID	No_Description	No_KEGG	No_GOcode	No_GOBP	No_GOMF	No_GOCC	No_keywords
isotig04803	1.26164	296.781	5.96245	249.038	3.00145	360.701	3.52332	109.852	0	258.579	1.88672	166.491	1457.08	2.68935	202.066	1.29166	209.845	0.220448	232.427	4.36989	243.572	9.12305	234.057	4.70029	247.034	1391.4	65.6825	1700	gi|913324095|ref|XP_013193346.1|	PREDICTED: uncharacterized protein LOC106137130 isoform X1 [Amyelois transitella]	1.96469e-56	181	G6CR79	64.85	2e-49	G6CR79_DANPL	Uncharacterized protein {ECO:0000313|EMBL:EHJ76256.1}	No_KEGG	GO:0007165 \\	signal transduction (GO:0007165);	No_GOMF	No_GOCC	Coiled coil {ECO:0000256|SAM:Coils};Complete proteome {ECO:0000313|Proteomes:UP000007151};Reference proteome {ECO:0000313|Proteomes:UP000007151}.;
isotig07949	2.45181	209.721	0.0673483	170.281	4.00188	181.437	4.97509	185.462	5.02552	218.15	0.960717	189.519	1172.05	3.59794	175.284	4.92033	221.262	3.40552	208.092	0.0319005	278.5	4.94489	203.181	0.922672	290.17	1394.31	-222.259	900	gi|914570166|gb|KOB73622.1|	putative Protein toll [Operophtera brumata]	3.02454e-72	89	P08953	45.00	3e-06	TOLL_DROME	Protein toll	dme:Dmel_CG5490	GO:0009986 \\ GO:0032154 \\ GO:0005737 \\ GO:0005769 \\ GO:0009897 \\ GO:0016021 \\ GO:0005887 \\ GO:0005886 \\ GO:0043234 \\ GO:0019955 \\ GO:0042802 \\ GO:0070976 \\ GO:0004888 \\ GO:0019732 \\ GO:0019730 \\ GO:0007155 \\ GO:0006952 \\ GO:0050832 \\ GO:0050830 \\ GO:0002229 \\ GO:0009950 \\ GO:0009880 \\ GO:0007507 \\ GO:0035172 \\ GO:0030097 \\ GO:0006955 \\ GO:0045087 \\ GO:0007526 \\ GO:0000…	antifungal humoral response (GO:0019732);antimicrobial humoral response (GO:0019730);cell adhesion (GO:0007155);defense response (GO:0006952);defense response to fungus (GO:0050832);defense response to Gram-positive bacterium (GO:0050830);defense response to oomycetes (GO:0002229);dorsal/ventral axis specification (GO:0009950);embryonic pattern specification (GO:0009880);heart development (GO:000…	cytokine binding (GO:0019955);identical protein binding (GO:0042802);TIR domain binding (GO:0070976);transmembrane signaling receptor activity (GO:0004888);	cell surface (GO:0009986);cleavage furrow (GO:0032154);cytoplasm (GO:0005737);early endosome (GO:0005769);external side of plasma membrane (GO:0009897);integral component of membrane (GO:0016021);integral component of plasma membrane (GO:0005887);plasma membrane (GO:0005886);protein complex (GO:0043234);	3D-structure;Cell adhesion;Cell membrane;Complete proteome;Developmental protein;Disulfide bond;Glycoprotein;Immunity;Innate immunity;Leucine-rich repeat;Membrane;Polymorphism;Receptor;Reference proteome;Repeat;Signal;Transmembrane;Transmembrane helix.;
isotig11092	161.293	113.871	212.918	111.119	38.0162	158.949	344.76	201.989	36.4349	229.896	212.346	158.134	1979.73	35.4315	118.364	49.5496	150.09	112.113	181.535	46.6159	133.689	206.631	114.536	51.9486	199.598	1400.1	579.625	600	gi|913312354|ref|XP_013186899.1|	PREDICTED: mediator of RNA polymerase II transcription subunit 1 [Amyelois transitella]	6.07885e-93	160	Q172G3	59.21	6e-52	MED1_AEDAE	Mediator of RNA polymerase II transcription subunit 1	aag:AaeL_AAEL007402	GO:0016592 \\ GO:0001104 \\ GO:0006351 \\	transcription, DNA-templated (GO:0006351);	RNA polymerase II transcription cofactor activity (GO:0001104);	mediator complex (GO:0016592);	Activator;Complete proteome;Nucleus;Reference proteome;Transcription;Transcription regulation.;
isotig08532	155.382	128.379	238.8	140.796	28.012	132.104	392.25	99.0786	45.7799	134.118	199.088	122.53	1816.32	38.1659	111.64	21.817	110.656	82.2216	151.663	101.838	129.884	204.096	126.488	138.901	183.43	1400.8	415.516	810	gi|827557463|ref|XP_012549982.1|	PREDICTED: LOW QUALITY PROTEIN: uncharacterized protein LOC101743043 [Bombyx mori]	1.71484e-127	273	A2AH22	47.44	2e-53	AMRA1_MOUSE	Activating molecule in BECN1-regulated autophagy protein 1	mmu:228361	GO:0005776 \\ GO:0005930 \\ GO:0005737 \\ GO:0005829 \\ GO:0005739 \\ GO:0045335 \\ GO:0031625 \\ GO:0006914 \\ GO:0030154 \\ GO:0098779 \\ GO:0008285 \\ GO:0043524 \\ GO:0021915 \\ GO:0061734 \\ GO:1903599 \\ GO:0043552 \\ GO:2000785 \\	autophagy (GO:0006914);cell differentiation (GO:0030154);mitophagy in response to mitochondrial depolarization (GO:0098779);negative regulation of cell proliferation (GO:0008285);negative regulation of neuron apoptotic process (GO:0043524);neural tube development (GO:0021915);parkin-mediated mitophagy in response to mitochondrial depolarization (GO:0061734);positive regulation of mitophagy (GO:19…	ubiquitin protein ligase binding (GO:0031625);	autophagosome (GO:0005776);axoneme (GO:0005930);cytoplasm (GO:0005737);cytosol (GO:0005829);mitochondrion (GO:0005739);phagocytic vesicle (GO:0045335);	Alternative splicing;Autophagy;Complete proteome;Cytoplasmic vesicle;Developmental protein;Differentiation;Neurogenesis;Phosphoprotein;Reference proteome;Repeat;WD repeat.;
isotig07630	128.122	198.654	141.219	169.159	51.0217	194.369	220.068	181.646	42.3841	188.373	126.835	99.4942	1741.34	60.9081	120.606	51.9655	152.662	66.5096	210.319	82.354	181.903	97.8239	141.429	63.2924	171.541	1401.31	340.03	943	gi|913330368|ref|XP_013196704.1|	PREDICTED: protein sprint [Amyelois transitella]	4.47556e-106	141	Q8MQW8	44.93	7e-06	SPRI_DROME	Protein sprint	dme:Dmel_CG34414	GO:0005938 \\ GO:0030139 \\ GO:0005096 \\ GO:0005085 \\ GO:0019901 \\ GO:0017112 \\ GO:0017016 \\ GO:0030971 \\ GO:0048675 \\ GO:0007298 \\ GO:0006897 \\ GO:0032483 \\ GO:0007165 \\	axon extension (GO:0048675);border follicle cell migration (GO:0007298);endocytosis (GO:0006897);regulation of Rab protein signal transduction (GO:0032483);signal transduction (GO:0007165);	GTPase activator activity (GO:0005096);guanyl-nucleotide exchange factor activity (GO:0005085);protein kinase binding (GO:0019901);Rab guanyl-nucleotide exchange factor activity (GO:0017112);Ras GTPase binding (GO:0017016);receptor tyrosine kinase binding (GO:0030971);	cell cortex (GO:0005938);endocytic vesicle (GO:0030139);	Alternative splicing;Complete proteome;Developmental protein;GTPase activation;Reference proteome;SH2 domain.;
isotig11755	129.21	60.3022	80.0309	73.6519	198.083	79.4919	87.3442	139.627	188.526	129.864	117.065	91.1219	1374.32	231.966	57.0096	197.85	75.2124	110.466	48.757	158.12	80.3849	125.46	75.6931	140.808	102.516	1404.24	-29.9246	498	gi|914569389|gb|KOB73052.1|	Lysyl oxidase-like protein 4 [Operophtera brumata]	1.13439e-28	79	M9NDE3	57.45	3e-08	BARK_DROME	Protein bark beetle {ECO:0000303|PubMed:25704509}	dme:Dmel_CG3921	GO:0005912 \\ GO:0005923 \\ GO:0016021 \\ GO:0005886 \\ GO:0005918 \\ GO:0061689 \\ GO:0030246 \\ GO:0005044 \\ GO:0045217 \\ GO:0090557 \\ GO:0035002 \\ GO:0035159 \\ GO:0034976 \\ GO:1904274 \\	cell-cell junction maintenance (GO:0045217);establishment of endothelial intestinal barrier (GO:0090557);liquid clearance, open tracheal system (GO:0035002);regulation of tube length, open tracheal system (GO:0035159);response to endoplasmic reticulum stress (GO:0034976);tricellular tight junction assembly (GO:1904274);	carbohydrate binding (GO:0030246);scavenger receptor activity (GO:0005044);	adherens junction (GO:0005912);bicellular tight junction (GO:0005923);integral component of membrane (GO:0016021);plasma membrane (GO:0005886);septate junction (GO:0005918);tricellular tight junction (GO:0061689);	Alternative splicing;Cell junction;Cell membrane;Complete proteome;Disulfide bond;Glycoprotein;Membrane;Reference proteome;Repeat;Signal;Tight junction;Transmembrane;Transmembrane helix.;
isotig10100	164.86	118.338	156.505	214.295	274.115	136.4	131.068	142.408	230.118	136.259	150.403	171.748	2026.52	110.947	123.977	143.588	113.338	146.699	53.1875	145.145	124.166	115.412	122.505	126.628	80.9466	1406.54	619.978	700	No_sig_nr_hit	No_sig_nr_hit	No_sig_nr_hit	No_sig_nr_hit	No_Uniprotmatch	No_%_identity	No_evalue	No_ID	No_Description	No_KEGG	No_GOcode	No_GOBP	No_GOMF	No_GOCC	No_keywords
isotig05110	90.2215	320.334	187.141	752.49	175.074	489.657	125.919	359.191	198.612	797.209	250.928	560.258	4307.04	45.4364	141.822	96.5713	159.06	82.2498	183.762	65.0273	195.884	53.4632	173.302	43.4446	167.22	1407.24	2899.79	1578	No_sig_nr_hit	No_sig_nr_hit	No_sig_nr_hit	No_sig_nr_hit	No_Uniprotmatch	No_%_identity	No_evalue	No_ID	No_Description	No_KEGG	No_GOcode	No_GOBP	No_GOMF	No_GOCC	No_keywords
isotig06843	3.63948	245.434	10.6738	184.514	84.0355	211.519	7.15935	188.307	13.5112	224.545	67.0722	151.839	1392.25	51.8035	221.066	14.5808	201.022	14.4841	145.007	49.8616	188.407	14.9753	225.093	15.0928	266.453	1407.84	-15.5947	1100	No_sig_nr_hit	No_sig_nr_hit	No_sig_nr_hit	No_sig_nr_hit	No_Uniprotmatch	No_%_identity	No_evalue	No_ID	No_Description	No_KEGG	No_GOcode	No_GOBP	No_GOMF	No_GOCC	No_keywords
isotig11196	160.135	157.392	238.821	182.087	47.02	205.114	310.473	185.747	46.6237	222.459	242.228	252.372	2250.47	44.5301	154.068	48.3461	117.083	124.669	136.17	89.9269	98.776	171.465	173.3	110.548	140.28	1409.16	841.308	600	gi|943933384|ref|XP_014371251.1|	PREDICTED: tyrosine-protein phosphatase non-receptor type 4 [Papilio machaon] >gi|930680791|gb|KPJ20419.1| Tyrosine-protein phosphatase non-receptor type 3 [Papilio machaon]	8.56435e-56	101	Q9WU22	47.06	4e-16	PTN4_MOUSE	Tyrosine-protein phosphatase non-receptor type 4	mmu:19258	GO:0005737 \\ GO:0009898 \\ GO:0005856 \\ GO:0004726 \\	No_GOBP	non-membrane spanning protein tyrosine phosphatase activity (GO:0004726);	cytoplasm (GO:0005737);cytoplasmic side of plasma membrane (GO:0009898);cytoskeleton (GO:0005856);	Cell membrane;Complete proteome;Cytoplasm;Cytoskeleton;Hydrolase;Membrane;Phosphoprotein;Protein phosphatase;Reference proteome.;
isotig07689	7.20232	263.262	1.24906	150.999	15.0065	285.595	6.433	246.522	5.02552	177.725	5.91265	225.11	1390.04	2.68972	246.732	7.33566	234.059	8.15918	230.212	2.20167	233.416	2.43894	222.106	0	222.217	1411.57	-21.5253	915	No_sig_nr_hit	No_sig_nr_hit	No_sig_nr_hit	No_sig_nr_hit	No_Uniprotmatch	No_%_identity	No_evalue	No_ID	No_Description	No_KEGG	No_GOcode	No_GOBP	No_GOMF	No_GOCC	No_keywords
isotig11219	130.495	162.96	219.988	140.794	29.0124	142.824	207.029	109.858	61.0648	213.932	170.16	161.274	1749.39	47.2619	101.623	29.0553	158.957	113.682	110.727	83.4322	161.638	98.6424	210.152	98.26	198.525	1411.96	337.436	600	gi|913332361|ref|XP_013197803.1|	PREDICTED: cytoskeleton-associated protein 5 [Amyelois transitella]	4.99766e-128	198	A2AGT5	48.08	3e-56	CKAP5_MOUSE	Cytoskeleton-associated protein 5	mmu:75786	GO:0005813 \\ GO:0005737 \\ GO:0016020 \\ GO:0043234 \\ GO:0000922 \\ GO:0008017 \\ GO:0043021 \\ GO:0051301 \\ GO:0051297 \\ GO:0030951 \\ GO:0007067 \\ GO:0050658 \\ GO:0007051 \\	cell division (GO:0051301);centrosome organization (GO:0051297);establishment or maintenance of microtubule cytoskeleton polarity (GO:0030951);mitotic nuclear division (GO:0007067);RNA transport (GO:0050658);spindle organization (GO:0007051);	microtubule binding (GO:0008017);ribonucleoprotein complex binding (GO:0043021);	centrosome (GO:0005813);cytoplasm (GO:0005737);membrane (GO:0016020);protein complex (GO:0043234);spindle pole (GO:0000922);	Acetylation;Alternative splicing;Cell cycle;Cell division;Complete proteome;Cytoplasm;Cytoskeleton;Mitosis;Phosphoprotein;Reference proteome;Repeat.;
isotig10426	91.3631	107.164	104.746	175.522	47.02	216.899	122.346	172.127	31.3415	193.699	108.024	156.03	1526.28	66.365	231.079	51.9704	73.9141	88.5247	174.9	47.6991	172.423	80.2403	128.481	106.772	189.88	1412.25	114.034	656	No_sig_nr_hit	No_sig_nr_hit	No_sig_nr_hit	No_sig_nr_hit	No_Uniprotmatch	No_%_identity	No_evalue	No_ID	No_Description	No_KEGG	No_GOcode	No_GOBP	No_GOMF	No_GOCC	No_keywords
isotig03150	118.684	141.799	1420.97	89.2369	140.059	113.831	47.9727	97.6379	142.683	87.2916	93.4174	62.8481	2556.43	171.9	111.714	171.348	154.058	108.952	78.6381	168.96	98.1385	97.0193	78.6815	84.0963	92.7981	1416.3	1140.13	679	gi|943971050|ref|XP_014367142.1|	PREDICTED: uncharacterized protein LOC106717744 [Papilio machaon]	1.48587e-25	133	H9J702	40.60	1e-22	H9J702_BOMMO	Uncharacterized protein {ECO:0000313|EnsemblMetazoa:BGIBMGA005294-TA}	No_KEGG	No_GOcodes	No_GOBP	No_GOMF	No_GOCC	Complete proteome {ECO:0000313|Proteomes:UP000005204};Reference proteome {ECO:0000313|Proteomes:UP000005204}.;
isotig11622	200.448	145.128	311.745	198.884	44.0188	197.596	343.32	127.523	32.1896	172.431	230.57	142.426	2146.28	51.8179	108.296	29.0505	97.9712	198.734	174.923	99.6828	121.57	158.086	136.449	101.098	139.196	1416.87	729.404	504	gi|910323470|ref|XP_013164776.1|	PREDICTED: active breakpoint cluster region-related protein isoform X1 [Papilio xuthus] >gi|910323472|ref|XP_013164777.1| PREDICTED: active breakpoint cluster region-related protein isoform X1 [Papilio xuthus]	1.88088e-48	117	H9J7K5	78.23	3e-45	H9J7K5_BOMMO	Uncharacterized protein {ECO:0000313|EnsemblMetazoa:BGIBMGA005497-TA}	No_KEGG	GO:0005622 \\ GO:0005096 \\ GO:0004674 \\ GO:0005089 \\ GO:0035556 \\ GO:0035023 \\	intracellular signal transduction (GO:0035556);regulation of Rho protein signal transduction (GO:0035023);	GTPase activator activity (GO:0005096);protein serine/threonine kinase activity (GO:0004674);Rho guanyl-nucleotide exchange factor activity (GO:0005089);	intracellular (GO:0005622);	Complete proteome {ECO:0000313|Proteomes:UP000005204};GTPase activation {ECO:0000256|SAAS:SAAS00452228};Reference proteome {ECO:0000313|Proteomes:UP000005204}.;
isotig09174	310.8	1369.4	331.873	1302.71	169.071	1421.8	657.787	1413.74	311.528	1756.24	500.222	1460.86	11006	23.6176	65.8383	12.1614	52.1455	25.5296	147.23	36.8684	226.482	29.1929	120.512	89.749	589.015	1418.34	9587.69	800	gi|357608986|gb|EHJ66241.1|	ecdysteroid 22-kinase [Danaus plexippus]	6.86493e-77	266	A0A0N1PGW5	46.62	4e-79	A0A0N1PGW5_PAPMA	Uncharacterized protein {ECO:0000313|EMBL:KPJ07528.1}	No_KEGG	No_GOcodes	No_GOBP	No_GOMF	No_GOCC	No_keywords
isotig01385	215.848	228.799	205.915	162.756	243.102	164.316	137.623	183.032	219.052	227.783	200.64	152.906	2341.77	114.585	102.773	102.613	187.058	52.3188	174.896	115.914	126.071	74.3888	140.433	88.8153	141.34	1421.21	920.565	969	No_sig_nr_hit	No_sig_nr_hit	No_sig_nr_hit	No_sig_nr_hit	No_Uniprotmatch	No_%_identity	No_evalue	No_ID	No_Description	No_KEGG	No_GOcode	No_GOBP	No_GOMF	No_GOCC	No_keywords
isotig09958	241.821	1.16334	283.401	0.111505	165.07	0.0283604	382.147	0.13616	146.885	3.22103	372.51	4.20967	1600.7	198.363	0.0445184	149.531	1.38621	140.268	1.1512	231.714	0	389.912	2.98623	304.31	3.2706	1422.94	177.766	700	No_sig_nr_hit	No_sig_nr_hit	No_sig_nr_hit	No_sig_nr_hit	No_Uniprotmatch	No_%_identity	No_evalue	No_ID	No_Description	No_KEGG	No_GOcode	No_GOBP	No_GOMF	No_GOCC	No_keywords
isotig11530	227.559	5.63335	196.398	19.511	112.047	23.6616	245.067	38.1174	220.856	37.2844	158.153	36.6748	1320.96	175.56	26.8611	206.248	79.0145	256.68	32.1584	151.64	21.3608	199.973	18.9216	237.229	18.3819	1424.03	-103.064	529	gi|512891234|ref|XP_004922648.1|	PREDICTED: uncharacterized protein LOC101739714 [Bombyx mori]	8.96669e-66	119	A0A0L7KX68	80.67	1e-63	A0A0L7KX68_9NEOP	Putative serine/threonine-protein kinase roco11 {ECO:0000313|EMBL:KOB67863.1}	No_KEGG	GO:0005634 \\ GO:0004861 \\ GO:0016301 \\ GO:0007050 \\	cell cycle arrest (GO:0007050);	cyclin-dependent protein serine/threonine kinase inhibitor activity (GO:0004861);kinase activity (GO:0016301);	nucleus (GO:0005634);	Complete proteome {ECO:0000313|Proteomes:UP000037510};Kinase {ECO:0000313|EMBL:KOB67863.1};Reference proteome {ECO:0000313|Proteomes:UP000037510};Transferase {ECO:0000313|EMBL:KOB67863.1}.;
isotig09214	83.0755	184.128	83.5935	167.816	57.0242	163.212	41.4026	193.679	50.028	180.93	50.8105	202.092	1457.79	54.5318	192.061	94.1781	180.712	63.3464	157.2	97.5099	173.052	20.8293	205.174	33.9934	157.51	1430.1	27.6937	794	No_sig_nr_hit	No_sig_nr_hit	No_sig_nr_hit	No_sig_nr_hit	No_Uniprotmatch	No_%_identity	No_evalue	No_ID	No_Description	No_KEGG	No_GOcode	No_GOBP	No_GOMF	No_GOCC	No_keywords
isotig08900	29.7383	193.032	20.0887	216.737	16.007	249.078	40.6727	159.887	20.3027	231.992	38.6355	166.495	1382.67	14.5081	183.113	13.3739	241.642	36.5652	192.593	16.2893	211.837	10.7951	218.121	15.0928	279.394	1433.32	-50.6577	800	No_sig_nr_hit	No_sig_nr_hit	No_sig_nr_hit	No_sig_nr_hit	No_Uniprotmatch	No_%_identity	No_evalue	No_ID	No_Description	No_KEGG	No_GOcode	No_GOBP	No_GOMF	No_GOCC	No_keywords
isotig11881	77.1158	128.317	49.4795	90.3989	15.0065	62.2782	19.5513	102.749	227.727	47.9229	31.4709	53.4246	905.443	97.3096	115.029	78.4817	104.401	83.8158	156.097	75.8551	192.09	61.8252	138.441	116.222	214.69	1434.26	-528.815	445	No_sig_nr_hit	No_sig_nr_hit	No_sig_nr_hit	No_sig_nr_hit	No_Uniprotmatch	No_%_identity	No_evalue	No_ID	No_Description	No_KEGG	No_GOcode	No_GOBP	No_GOMF	No_GOCC	No_keywords
isotig11741	144.7	118.331	227.015	87.9006	137.058	102.032	142.085	84.1428	88.2643	106.45	201.057	61.8038	1500.84	133.704	98.301	119.47	96.7997	115.192	76.42	119.152	97.5283	218.349	115.532	184.277	61.5373	1436.26	64.5751	500	No_sig_nr_hit	No_sig_nr_hit	No_sig_nr_hit	No_sig_nr_hit	No_Uniprotmatch	No_%_identity	No_evalue	No_ID	No_Description	No_KEGG	No_GOcode	No_GOBP	No_GOMF	No_GOCC	No_keywords
isotig10594	80.7171	149.572	127.11	280.037	47.02	210.47	163.901	215.471	68.7065	262.886	125.414	214.674	1945.98	45.434	121.751	29.0619	334.476	91.6551	146.129	58.5271	161.013	51.7883	193.222	74.6361	129.478	1437.17	508.809	612	gi|910312866|ref|XP_013171842.1|	PREDICTED: amphiphysin isoform X2 [Papilio xuthus]	1.35889e-49	85	O08839	42.68	4e-14	BIN1_RAT	Myc box-dependent-interacting protein 1	rno:117028	GO:0030424 \\ GO:0043194 \\ GO:0043679 \\ GO:0044300 \\ GO:0031674 \\ GO:0060987 \\ GO:0005874 \\ GO:0033268 \\ GO:0005634 \\ GO:0008021 \\ GO:0030315 \\ GO:0043196 \\ GO:0030018 \\ GO:0051020 \\ GO:0032403 \\ GO:0046982 \\ GO:0006897 \\ GO:0060988 \\ GO:0043065 \\ GO:0048711 \\ GO:0045807 \\ GO:0043547 \\ GO:0071156 \\ GO:0045664 \\	endocytosis (GO:0006897);lipid tube assembly (GO:0060988);positive regulation of apoptotic process (GO:0043065);positive regulation of astrocyte differentiation (GO:0048711);positive regulation of endocytosis (GO:0045807);positive regulation of GTPase activity (GO:0043547);regulation of cell cycle arrest (GO:0071156);regulation of neuron differentiation (GO:0045664);	GTPase binding (GO:0051020);protein complex binding (GO:0032403);protein heterodimerization activity (GO:0046982);	axon (GO:0030424);axon initial segment (GO:0043194);axon terminus (GO:0043679);cerebellar mossy fiber (GO:0044300);I band (GO:0031674);lipid tube (GO:0060987);microtubule (GO:0005874);node of Ranvier (GO:0033268);nucleus (GO:0005634);synaptic vesicle (GO:0008021);T-tubule (GO:0030315);varicosity (GO:0043196);Z disc (GO:0030018);	3D-structure;Acetylation;Alternative splicing;Coiled coil;Complete proteome;Cytoplasm;Developmental protein;Differentiation;Direct protein sequencing;Endocytosis;Nucleus;Phosphoprotein;Reference proteome;SH3 domain;Tumor suppressor.;
isotig11549	161.305	127.263	212.935	152.4	82.0347	149.281	274.051	146.459	95.0497	142.634	182.743	124.626	1850.78	98.2188	83.7855	109.812	109.486	141.918	108.506	63.9389	105.144	176.481	123.5	142.683	178.034	1441.51	409.275	524	gi|913308121|ref|XP_013184580.1|	PREDICTED: transcriptional regulator ATRX homolog [Amyelois transitella]	4.00732e-103	162	Q9GQN5	56.55	1e-57	ATRX_DROME	Transcriptional regulator ATRX homolog	dme:Dmel_CG4548	GO:0005722 \\ GO:0000775 \\ GO:0042585 \\ GO:0005634 \\ GO:0005700 \\ GO:0005524 \\ GO:0016887 \\ GO:0003677 \\ GO:0003678 \\ GO:0007411 \\ GO:0051276 \\ GO:0006281 \\ GO:0006336 \\ GO:0008347 \\ GO:0070868 \\ GO:0097193 \\ GO:0007399 \\ GO:0046328 \\ GO:0006351 \\	axon guidance (GO:0007411);chromosome organization (GO:0051276);DNA repair (GO:0006281);DNA replication-independent nucleosome assembly (GO:0006336);glial cell migration (GO:0008347);heterochromatin organization involved in chromatin silencing (GO:0070868);intrinsic apoptotic signaling pathway (GO:0097193);nervous system development (GO:0007399);regulation of JNK cascade (GO:0046328);transcriptio…	ATP binding (GO:0005524);ATPase activity (GO:0016887);DNA binding (GO:0003677);DNA helicase activity (GO:0003678);	beta-heterochromatin (GO:0005722);chromosome, centromeric region (GO:0000775);germinal vesicle (GO:0042585);nucleus (GO:0005634);polytene chromosome (GO:0005700);	ATP-binding;Complete proteome;DNA damage;DNA repair;DNA-binding;Helicase;Hydrolase;Nucleotide-binding;Nucleus;Phosphoprotein;Reference proteome.;
isotig10505	137.591	139.525	195.28	105.956	84.0356	133.169	185.1	138.294	89.9625	137.306	139.973	98.4478	1584.64	80.0091	177.545	77.2958	155.278	104.183	126.202	71.5163	97.5338	168.127	126.488	114.331	144.591	1443.1	141.54	633	gi|943962700|ref|XP_014363724.1|	PREDICTED: uncharacterized protein LOC106715044 isoform X1 [Papilio machaon]	1.59785e-105	212	S4PS87	87.14	2e-116	S4PS87_9NEOP	Uncharacterized protein {ECO:0000313|EMBL:JAA78492.1}	No_KEGG	No_GOcodes	No_GOBP	No_GOMF	No_GOCC	No_keywords
isotig10839	169.585	103.83	245.827	72.4242	107.045	100.967	271.902	112.602	78.9133	102.196	242.333	63.8986	1671.52	110.048	110.571	97.7685	98.058	124.633	101.868	100.75	91.1712	198.248	101.588	194.672	114.395	1443.77	227.754	600	gi|943977169|ref|XP_014369660.1|	PREDICTED: rab GTPase-activating protein 1-like [Papilio machaon] >gi|930665517|gb|KPJ06645.1| Rab GTPase-activating protein 1 [Papilio machaon]	9.71458e-34	98	G6DHK2	73.20	2e-32	G6DHK2_DANPL	Putative rab6 gtpase activating protein, gapcena {ECO:0000313|EMBL:EHJ67030.1}	No_KEGG	No_GOcodes	No_GOBP	No_GOMF	No_GOCC	Coiled coil {ECO:0000256|SAM:Coils};Complete proteome {ECO:0000313|Proteomes:UP000007151};Reference proteome {ECO:0000313|Proteomes:UP000007151}.;
isotig08759	115.061	137.281	94.1704	149.759	136.057	148.195	100.473	130.163	106.104	171.356	90.8204	120.435	1499.87	114.585	120.632	121.9	155.29	79.0712	148.342	98.5894	132.429	99.498	155.373	59.5116	160.757	1445.98	53.8957	800	No_sig_nr_hit	No_sig_nr_hit	No_sig_nr_hit	No_sig_nr_hit	No_Uniprotmatch	No_%_identity	No_evalue	No_ID	No_Description	No_KEGG	No_GOcode	No_GOBP	No_GOMF	No_GOCC	No_keywords
isotig11731	2.45063	314.605	2.42791	191.01	0.000161368	278.038	1.34389	139.565	1.63516	299.028	0.65457	194.766	1425.52	0	207.644	0.0789132	206.033	1.81688	234.643	0.0319001	253.089	0	263.937	0.922726	281.557	1449.75	-24.2295	500	No_sig_nr_hit	No_sig_nr_hit	No_sig_nr_hit	No_sig_nr_hit	No_Uniprotmatch	No_%_identity	No_evalue	No_ID	No_Description	No_KEGG	No_GOcode	No_GOBP	No_GOMF	No_GOCC	No_keywords
isotig10820	61.7499	194.184	91.8325	249.071	54.023	147.133	131.807	307.479	89.939	252.25	56.7052	317.282	1953.46	28.1514	156.325	20.6152	223.832	33.4208	173.812	55.282	305.705	16.6474	232.066	14.1478	190.947	1450.95	502.505	600	No_sig_nr_hit	No_sig_nr_hit	No_sig_nr_hit	No_sig_nr_hit	No_Uniprotmatch	No_%_identity	No_evalue	No_ID	No_Description	No_KEGG	No_GOcode	No_GOBP	No_GOMF	No_GOCC	No_keywords
isotig09660	170.74	58.0852	234.031	40.1636	82.0347	80.5716	454.256	48.9705	70.4187	39.4131	305.67	54.475	1638.83	97.3453	72.594	55.5463	34.475	220.654	74.217	171.138	54.3286	371.509	47.805	192.776	60.4603	1452.85	185.98	700	gi|930664054|gb|KPJ05489.1|	Transformation/transcription domain-associated protein [Papilio xuthus]	2.5104e-154	232	Q9Y4A5	59.17	4e-82	TRRAP_HUMAN	Transformation/transcription domain-associated protein	hsa:8295	GO:0005794 \\ GO:0035267 \\ GO:0005654 \\ GO:0005634 \\ GO:0000125 \\ GO:0030914 \\ GO:0000812 \\ GO:0033276 \\ GO:0016301 \\ GO:0003712 \\ GO:1904837 \\ GO:0006281 \\ GO:0016573 \\ GO:0016578 \\ GO:0043968 \\ GO:0043967 \\ GO:0006355 \\ GO:0006351 \\	beta-catenin-TCF complex assembly (GO:1904837);DNA repair (GO:0006281);histone acetylation (GO:0016573);histone deubiquitination (GO:0016578);histone H2A acetylation (GO:0043968);histone H4 acetylation (GO:0043967);regulation of transcription, DNA-templated (GO:0006355);transcription, DNA-templated (GO:0006351);	kinase activity (GO:0016301);transcription cofactor activity (GO:0003712);	Golgi apparatus (GO:0005794);NuA4 histone acetyltransferase complex (GO:0035267);nucleoplasm (GO:0005654);nucleus (GO:0005634);PCAF complex (GO:0000125);STAGA complex (GO:0030914);Swr1 complex (GO:0000812);transcription factor TFTC complex (GO:0033276);	Acetylation;Activator;Alternative splicing;Chromatin regulator;Complete proteome;Direct protein sequencing;Nucleus;Phosphoprotein;Polymorphism;Reference proteome;Transcription;Transcription regulation.;
isotig08210	213.451	158.502	227.052	90.4961	129.054	120.293	258.749	112.61	95.9075	135.18	175.634	78.5565	1795.49	149.164	128.445	112.258	122.243	119.949	100.766	134.315	91.1578	148.051	138.441	113.389	96.0503	1454.23	341.257	900	No_sig_nr_hit	No_sig_nr_hit	No_sig_nr_hit	No_sig_nr_hit	No_Uniprotmatch	No_%_identity	No_evalue	No_ID	No_Description	No_KEGG	No_GOcode	No_GOBP	No_GOMF	No_GOCC	No_keywords
isotig10464	29.7389	223.153	54.1975	184.552	19.0082	310.302	69.094	237.12	15.2089	227.74	44.2544	182.2	1596.57	28.1513	197.612	10.9595	198.435	36.5612	142.803	32.5363	216.96	50.9442	234.056	23.5972	282.647	1455.26	141.306	643	No_sig_nr_hit	No_sig_nr_hit	No_sig_nr_hit	No_sig_nr_hit	No_Uniprotmatch	No_%_identity	No_evalue	No_ID	No_Description	No_KEGG	No_GOcode	No_GOBP	No_GOMF	No_GOCC	No_keywords
isotig06202	33.2944	135.039	118.841	158.747	28.012	210.448	72.7561	191.022	31.3419	206.462	38.6335	192.668	1417.27	27.241	209.916	30.2681	250.602	85.3702	150.557	19.5391	213.728	39.2343	196.209	36.8281	197.422	1456.92	-39.649	1200	No_sig_nr_hit	No_sig_nr_hit	No_sig_nr_hit	No_sig_nr_hit	No_Uniprotmatch	No_%_identity	No_evalue	No_ID	No_Description	No_KEGG	No_GOcode	No_GOBP	No_GOMF	No_GOCC	No_keywords
isotig08371	135.237	178.579	174.142	176.905	57.0242	205.113	284.948	189.804	47.4788	118.157	131.168	202.094	1900.65	49.0756	147.403	39.915	209.878	120	142.819	71.5235	168.596	120.42	121.509	55.7301	211.45	1458.32	442.332	867	gi|914563995|gb|KOB69600.1|	Atrial natriuretic peptide-converting enzyme, partial [Operophtera brumata]	6.32994e-61	327	G6CUE8	49.81	3e-64	G6CUE8_DANPL	Uncharacterized protein {ECO:0000313|EMBL:EHJ75135.1}	No_KEGG	GO:0016021 \\	No_GOBP	No_GOMF	integral component of membrane (GO:0016021);	Complete proteome {ECO:0000313|Proteomes:UP000007151};Membrane {ECO:0000256|SAM:Phobius};Reference proteome {ECO:0000313|Proteomes:UP000007151};Transmembrane {ECO:0000256|SAM:Phobius};Transmembrane helix {ECO:0000256|SAM:Phobius}.;
isotig09319	11.9475	278.955	78.8992	237.476	14.0061	251.253	66.9115	249.253	8.42002	293.718	18.3589	211.52	1720.72	12.6894	208.781	21.822	218.786	36.5713	215.844	15.2058	249.243	7.45135	243.021	9.42368	220.07	1458.91	261.809	760	No_sig_nr_hit	No_sig_nr_hit	No_sig_nr_hit	No_sig_nr_hit	No_Uniprotmatch	No_%_identity	No_evalue	No_ID	No_Description	No_KEGG	No_GOcode	No_GOBP	No_GOMF	No_GOCC	No_keywords
isotig09584	4.82568	300.144	3.60587	289.031	4.00187	356.457	13.7117	247.934	4.1793	307.568	11.2041	297.379	1840.04	6.32456	205.405	0.0788628	186.965	14.4823	245.708	1.11712	234.659	5.78102	279.872	2.81144	278.327	1461.53	378.509	701	gi|909569518|ref|XP_013140263.1|	PREDICTED: contactin-associated protein like 5-3 isoform X1 [Papilio polytes]	3.74425e-117	184	G6DH08	85.87	3e-114	G6DH08_DANPL	Uncharacterized protein {ECO:0000313|EMBL:EHJ67219.1}	No_KEGG	GO:0016021 \\ GO:0005509 \\	No_GOBP	calcium ion binding (GO:0005509);	integral component of membrane (GO:0016021);	Coiled coil {ECO:0000256|SAM:Coils};Complete proteome {ECO:0000313|Proteomes:UP000007151};Disulfide bond {ECO:0000256|SAAS:SAAS00601599};EGF-like domain {ECO:0000256|RuleBase:RU000460,;ECO:0000256|SAAS:SAAS00602928};Membrane {ECO:0000256|SAM:Phobius};Reference proteome {ECO:0000313|Proteomes:UP000007151};Repeat {ECO:0000256|SAAS:SAAS00474743};Signal {ECO:0000256|SAM:SignalP};Transmembrane {ECO:00…
isotig09708	65.286	84.8465	37.73	217.961	87.0368	93.4401	28.2818	209.852	42.4011	70.2564	39.6412	127.734	1104.47	87.2885	140.717	133.946	127.318	83.829	147.252	98.5965	210.478	145.561	113.541	82.1991	91.7305	1462.46	-357.99	700	gi|913309141|ref|XP_013185142.1|	PREDICTED: F-box/LRR-repeat protein 2 isoform X1 [Amyelois transitella]	7.09891e-29	73	A0A0N1INB2	97.26	6e-30	A0A0N1INB2_PAPMA	Uncharacterized protein {ECO:0000313|EMBL:KPJ07325.1}	No_KEGG	No_GOcodes	No_GOBP	No_GOMF	No_GOCC	No_keywords
isotig07649	0.0711372	271.091	8.31885	184.531	2.00102	207.196	2.06909	174.668	0.787903	249.013	0.34616	202.087	1302.18	2.68999	305.904	6.1267	243.009	4.99465	184.83	5.45425	208.102	0.770335	259.953	2.81129	239.487	1464.13	-161.953	936	No_sig_nr_hit	No_sig_nr_hit	No_sig_nr_hit	No_sig_nr_hit	No_Uniprotmatch	No_%_identity	No_evalue	No_ID	No_Description	No_KEGG	No_GOcode	No_GOBP	No_GOMF	No_GOCC	No_keywords
isotig11156	194.364	13.4498	179.915	7.88434	328.138	5.40247	224.492	2.86215	315.919	10.674	360.431	48.195	1691.73	211.063	22.394	217.07	5.21523	237.827	22.1955	186.282	15.0262	248.502	24.8974	244.779	29.1719	1464.42	227.304	600	gi|914559305|gb|KOB67043.1|	Uncharacterized protein OBRU01_16450 [Operophtera brumata]	1.87649e-101	194	Q9NQ94	64.89	1e-78	A1CF_HUMAN	APOBEC1 complementation factor	hsa:29974	GO:0030895 \\ GO:0005737 \\ GO:0005783 \\ GO:0005654 \\ GO:0000166 \\ GO:0003723 \\ GO:0003727 \\ GO:0016554 \\ GO:0016556 \\ GO:0006397 \\ GO:0050821 \\	cytidine to uridine editing (GO:0016554);mRNA modification (GO:0016556);mRNA processing (GO:0006397);protein stabilization (GO:0050821);	nucleotide binding (GO:0000166);RNA binding (GO:0003723);single-stranded RNA binding (GO:0003727);	apolipoprotein B mRNA editing enzyme complex (GO:0030895);cytoplasm (GO:0005737);endoplasmic reticulum (GO:0005783);nucleoplasm (GO:0005654);	3D-structure;Alternative splicing;Complete proteome;Cytoplasm;Endoplasmic reticulum;mRNA processing;Nucleus;Phosphoprotein;Polymorphism;Reference proteome;Repeat;RNA-binding.;
isotig10093	0.0712694	183.016	7.14048	339.221	0.000161899	315.646	3.52426	220.81	0	335.233	0.0403178	290.051	1694.75	0	256.761	0.0790532	204.811	1.81688	233.537	1.11714	253.089	0.770369	256.965	0	255.666	1464.61	230.14	700	gi|909568639|ref|XP_013139780.1|	PREDICTED: vesicle-associated membrane protein 2-like isoform X1 [Papilio polytes]	2.96867e-48	135	P13701	52.69	4e-23	SYB_TETCF	Synaptobrevin	No_KEGG	GO:0030054 \\ GO:0016021 \\ GO:0043005 \\ GO:0030672 \\ GO:0016192 \\	vesicle-mediated transport (GO:0016192);	No_GOMF	cell junction (GO:0030054);integral component of membrane (GO:0016021);neuron projection (GO:0043005);synaptic vesicle membrane (GO:0030672);	Cell junction;Coiled coil;Cytoplasmic vesicle;Membrane;Synapse;Synaptosome;Transmembrane;Transmembrane helix.;
isotig06523	180.202	62.5458	184.66	45.322	103.043	67.6743	149.46	46.2295	107.845	37.2817	149	48.1893	1181.45	130.062	118.391	115.859	95.5326	154.601	84.1755	187.375	79.7109	158.933	86.6488	134.185	121.936	1467.41	-285.956	1148	No_sig_nr_hit	No_sig_nr_hit	No_sig_nr_hit	No_sig_nr_hit	No_Uniprotmatch	No_%_identity	No_evalue	No_ID	No_Description	No_KEGG	No_GOcode	No_GOBP	No_GOMF	No_GOCC	No_keywords
isotig09234	2.45083	247.684	48.3177	187.125	12.0053	256.611	9.34305	260.03	4.17813	246.891	18.6696	205.231	1498.54	1.7813	281.342	14.5804	232.822	14.4836	216.921	5.45406	197.253	2.43944	260.949	16.0377	229.783	1473.85	24.6907	787	No_sig_nr_hit	No_sig_nr_hit	No_sig_nr_hit	No_sig_nr_hit	No_Uniprotmatch	No_%_identity	No_evalue	No_ID	No_Description	No_KEGG	No_GOcode	No_GOBP	No_GOMF	No_GOCC	No_keywords
isotig11049	78.3181	120.534	145.854	67.2337	28.012	113.823	163.352	48.932	30.5007	72.3856	142.904	43.9992	1055.85	149.176	107.229	97.7781	94.2578	71.1592	91.9041	93.1662	122.965	236.744	101.588	164.422	144.599	1474.99	-419.141	600	gi|913316856|ref|XP_013189385.1|	PREDICTED: RUS1 family protein C16orf58 homolog [Amyelois transitella]	1.65791e-69	200	H9ITG8	52.02	2e-59	H9ITG8_BOMMO	Uncharacterized protein {ECO:0000313|EnsemblMetazoa:BGIBMGA000548-TA}	No_KEGG	No_GOcodes	No_GOBP	No_GOMF	No_GOCC	Complete proteome {ECO:0000313|Proteomes:UP000005204};Reference proteome {ECO:0000313|Proteomes:UP000005204}.;
isotig03074	54.6046	87.0539	47.1221	117.403	89.0376	76.2603	96.1557	98.9624	105.279	94.7388	73.0638	112.051	1051.73	84.5636	128.43	107.415	114.585	110.59	99.6714	176.556	160.946	93.6348	172.305	84.0864	143.505	1476.29	-424.554	781	gi|363896116|gb|AEW43142.1|	UDP-glycosyltransferase UGT47A2 [Helicoverpa armigera]	3.9336e-30	80	G9LPR9	76.25	3e-30	G9LPR9_HELAM	UDP-glycosyltransferase UGT47A2 {ECO:0000313|EMBL:AEW43142.1}	No_KEGG	GO:0016021 \\ GO:0016758 \\ GO:0008152 \\	metabolic process (GO:0008152);	transferase activity, transferring hexosyl groups (GO:0016758);	integral component of membrane (GO:0016021);	Membrane {ECO:0000256|SAM:Phobius};Signal {ECO:0000256|SAM:SignalP};Transferase {ECO:0000313|EMBL:AEW43142.1};Transmembrane {ECO:0000256|SAM:Phobius};Transmembrane helix {ECO:0000256|SAM:Phobius}.;
isotig10456	98.4888	217.604	80.073	185.896	111.047	114.904	87.3755	88.1735	92.519	104.319	89.9299	140.32	1410.65	77.2747	187.61	115.888	195.995	107.432	126.227	151.651	143.815	59.3308	126.49	74.6408	112.211	1478.56	-67.9136	647	No_sig_nr_hit	No_sig_nr_hit	No_sig_nr_hit	No_sig_nr_hit	No_Uniprotmatch	No_%_identity	No_evalue	No_ID	No_Description	No_KEGG	No_GOcode	No_GOBP	No_GOMF	No_GOCC	No_keywords
isotig10670	175.515	88.2135	252.889	98.2251	73.031	152.498	293.049	92.3014	60.2202	121.351	251.357	78.5574	1737.21	60.0086	63.6806	77.2395	95.4416	153.032	86.3889	142.986	126.049	235.899	126.488	185.214	126.264	1478.69	258.517	600	gi|913305961|ref|XP_013183389.1|	PREDICTED: ras-related protein Rab-9A [Amyelois transitella]	1.5373e-112	167	Q5R4W9	56.13	7e-61	RAB9B_PONAB	Ras-related protein Rab-9B	pon:100173893	GO:0045335 \\ GO:0030670 \\ GO:0005886 \\ GO:0019003 \\ GO:0005525 \\ GO:0015031 \\ GO:0007264 \\	protein transport (GO:0015031);small GTPase mediated signal transduction (GO:0007264);	GDP binding (GO:0019003);GTP binding (GO:0005525);	phagocytic vesicle (GO:0045335);phagocytic vesicle membrane (GO:0030670);plasma membrane (GO:0005886);	Cell membrane;Complete proteome;Cytoplasmic vesicle;GTP-binding;Lipoprotein;Membrane;Nucleotide-binding;Phosphoprotein;Prenylation;Protein transport;Reference proteome;Transport.;
isotig05544	726.818	267.89	55.3867	311.221	1567.66	504.744	88.0175	386.462	961.223	533.272	339.795	169.672	5912.16	77.3344	50.2705	49.4998	31.917	339.072	203.727	132.183	193.816	174.888	61.7492	87.8731	77.7073	1480.04	4432.12	1400	gi|7243250|dbj|BAA92690.1|	pol polyprotein [Bombyx mori]	2.18042e-143	397	Q87040	28.26	7e-24	POL_SFVCP	Pro-Pol polyprotein	vg:1489965	GO:0030430 \\ GO:0042025 \\ GO:0019012 \\ GO:0004190 \\ GO:0003887 \\ GO:0046872 \\ GO:0003723 \\ GO:0003964 \\ GO:0004523 \\ GO:0015074 \\ GO:0006310 \\ GO:0075713 \\ GO:0046718 \\ GO:0075732 \\	DNA integration (GO:0015074);DNA recombination (GO:0006310);establishment of integrated proviral latency (GO:0075713);viral entry into host cell (GO:0046718);viral penetration into host nucleus (GO:0075732);	aspartic-type endopeptidase activity (GO:0004190);DNA-directed DNA polymerase activity (GO:0003887);metal ion binding (GO:0046872);RNA binding (GO:0003723);RNA-directed DNA polymerase activity (GO:0003964);RNA-DNA hybrid ribonuclease activity (GO:0004523);	host cell cytoplasm (GO:0030430);host cell nucleus (GO:0042025);virion (GO:0019012);	Aspartyl protease;Complete proteome;DNA integration;DNA recombination;DNA-directed DNA polymerase;Endonuclease;Host cytoplasm;Host nucleus;Hydrolase;Magnesium;Metal-binding;Multifunctional enzyme;Nuclease;Nucleotidyltransferase;Protease;Reference proteome;RNA-binding;RNA-directed DNA polymerase;Transferase;Viral genome integration;Viral penetration into host nucleus;Virion;Virus entry into host c…
isotig10533	231.282	219.89	356.457	179.555	155.065	176.121	207.657	128.866	156.215	121.357	209.881	118.347	2260.69	147.341	107.242	167.708	113.352	178.149	100.771	109.419	90.5097	138.013	102.585	146.477	78.791	1480.36	780.337	626	No_sig_nr_hit	No_sig_nr_hit	No_sig_nr_hit	No_sig_nr_hit	No_Uniprotmatch	No_%_identity	No_evalue	No_ID	No_Description	No_KEGG	No_GOcode	No_GOBP	No_GOMF	No_GOCC	No_keywords
isotig06930	34.4829	246.601	49.4978	243.899	24.0103	283.453	18.0801	247.893	17.756	291.597	28.6423	227.228	1713.14	6.32536	256.788	18.2017	241.711	0.219683	164.919	4.37032	233.53	6.61648	282.861	11.3135	253.519	1480.38	232.765	1085	No_sig_nr_hit	No_sig_nr_hit	No_sig_nr_hit	No_sig_nr_hit	No_Uniprotmatch	No_%_identity	No_evalue	No_ID	No_Description	No_KEGG	No_GOcode	No_GOBP	No_GOMF	No_GOCC	No_keywords
isotig10749	130.485	172.991	156.494	136.909	68.0288	142.823	185.866	86.855	80.6104	184.126	108.635	134.046	1587.87	95.4844	104.994	49.56	180.647	96.3846	119.579	98.591	159.093	114.548	162.344	94.4802	207.149	1482.85	105.015	600	gi|913301995|ref|XP_013200228.1|	PREDICTED: uncharacterized protein LOC106142856 isoform X2 [Amyelois transitella]	1.55009e-82	204	G6DGA8	74.63	4e-66	G6DGA8_DANPL	Uncharacterized protein {ECO:0000313|EMBL:EHJ67470.1}	No_KEGG	No_GOcodes	No_GOBP	No_GOMF	No_GOCC	Complete proteome {ECO:0000313|Proteomes:UP000007151};Reference proteome {ECO:0000313|Proteomes:UP000007151}.;
isotig11506	139.951	67.012	255.203	74.9964	50.0213	85.9341	318.675	67.9167	37.2871	79.85	262.431	90.0725	1529.35	42.7234	73.6978	53.1249	63.6569	176.679	127.337	132.165	127.293	286.119	113.54	151.187	135.973	1483.5	45.8533	538	gi|913301011|ref|XP_013199847.1|	PREDICTED: protein shuttle craft [Amyelois transitella]	6.26608e-19	105	H9J7Z2	52.94	1e-12	H9J7Z2_BOMMO	Uncharacterized protein {ECO:0000313|EnsemblMetazoa:BGIBMGA005634-TA}	bmor:101741751	GO:0005634 \\ GO:0003676 \\ GO:0003700 \\ GO:0008270 \\	No_GOBP	nucleic acid binding (GO:0003676);transcription factor activity, sequence-specific DNA binding (GO:0003700);zinc ion binding (GO:0008270);	nucleus (GO:0005634);	Complete proteome {ECO:0000313|Proteomes:UP000005204};Reference proteome {ECO:0000313|Proteomes:UP000005204}.;
isotig11726	4.82973	108.224	2.43027	168.838	5.0023	222.229	9.34072	171.996	0	347.977	5.60808	173.831	1220.31	0	160.736	1.29246	156.392	0.220131	170.464	2.20178	272.222	8.28934	377.479	1.86725	334.443	1485.61	-265.302	500	gi|930676763|gb|KPJ16901.1|	Serine/threonine-protein phosphatase rdgC [Papilio machaon]	6.85655e-48	124	G6D8B6	87.50	3e-40	G6D8B6_DANPL	Serine/threonine-protein phosphatase {ECO:0000256|RuleBase:RU004273}	No_KEGG	GO:0005509 \\ GO:0005506 \\ GO:0030145 \\ GO:0004721 \\ GO:0050906 \\	detection of stimulus involved in sensory perception (GO:0050906);	calcium ion binding (GO:0005509);iron ion binding (GO:0005506);manganese ion binding (GO:0030145);phosphoprotein phosphatase activity (GO:0004721);	No_GOCC	Complete proteome {ECO:0000313|Proteomes:UP000007151};Hydrolase {ECO:0000256|RuleBase:RU004273};Reference proteome {ECO:0000313|Proteomes:UP000007151}.;
isotig09393	54.6323	195.276	55.3739	194.868	31.0133	202.939	80.0461	209.976	39.8335	237.328	48.6145	204.192	1554.09	36.3376	218.836	21.8221	217.545	39.721	218.049	15.2058	218.783	31.7034	218.121	49.1143	200.664	1485.9	68.1897	741	gi|827554435|ref|XP_012548793.1|	PREDICTED: ADAM 17-like protease [Bombyx mori]	3.48345e-128	253	Q9VAC5	59.11	8e-92	ADA17_DROME	ADAM 17-like protease	dme:Dmel_CG7908	GO:0016021 \\ GO:0004222 \\ GO:0008270 \\ GO:0006509 \\ GO:0006508 \\	membrane protein ectodomain proteolysis (GO:0006509);proteolysis (GO:0006508);	metalloendopeptidase activity (GO:0004222);zinc ion binding (GO:0008270);	integral component of membrane (GO:0016021);	Alternative splicing;Cleavage on pair of basic residues;Complete proteome;Disulfide bond;Glycoprotein;Hydrolase;Membrane;Metal-binding;Metalloprotease;Protease;Reference proteome;Signal;Transmembrane;Transmembrane helix;Zinc;Zymogen.;
isotig09121	86.6492	165.199	190.613	278.798	40.0171	142.833	201.136	187.017	29.6432	144.755	108.973	194.763	1770.4	27.242	204.292	31.471	141.246	33.4242	342.044	14.1214	361.387	22.5041	130.474	19.8178	159.64	1487.66	282.734	800	gi|768437199|ref|XP_011560126.1|	PREDICTED: uncharacterized protein LOC105390509 [Plutella xylostella]	4.63125e-84	265	A0A0N0PAG9	44.91	2e-61	A0A0N0PAG9_PAPXU	Uncharacterized protein {ECO:0000313|EMBL:KPJ05885.1}	No_KEGG	GO:0003676 \\ GO:0015074 \\	DNA integration (GO:0015074);	nucleic acid binding (GO:0003676);	No_GOCC	No_keywords
isotig11504	59.369	179.65	53.0191	166.487	70.0297	211.519	69.8404	139.619	30.4917	240.52	92.6714	166.503	1479.72	42.7063	151.872	86.9349	184.487	58.6116	202.548	72.6033	119.095	25.0109	207.164	98.2613	239.503	1488.8	-9.0774	538	gi|913310389|ref|XP_013185829.1|	PREDICTED: uncharacterized protein LOC106131312 [Amyelois transitella]	2.82563e-30	128	U4U454	45.08	7e-25	U4U454_DENPD	Uncharacterized protein {ECO:0000313|EMBL:ERL88689.1}	No_KEGG	GO:0003676 \\	No_GOBP	nucleic acid binding (GO:0003676);	No_GOCC	Complete proteome {ECO:0000313|Proteomes:UP000030742};Reference proteome {ECO:0000313|Proteomes:UP000030742}.;
isotig11151	200.462	181.954	374.092	219.549	56.0238	283.477	211.29	154.597	150.242	163.933	397.528	92.1751	2485.32	62.731	97.1666	44.7291	152.633	145.241	192.628	100.766	159.015	99.4881	116.529	137.963	180.179	1489.07	996.257	600	gi|913305473|ref|XP_013183125.1|	PREDICTED: inactive pancreatic lipase-related protein 1-like [Amyelois transitella]	1.00979e-119	199	Q8VBX1	37.35	2e-21	LIPE_RAT	Endothelial lipase	rno:291437	GO:0009986 \\ GO:0005769 \\ GO:0005615 \\ GO:0005794 \\ GO:0008201 \\ GO:0004465 \\ GO:0008970 \\ GO:0008283 \\ GO:0042632 \\ GO:0034375 \\ GO:0016042 \\ GO:0055091 \\ GO:0032376 \\ GO:0010983 \\ GO:0050746 \\ GO:0007584 \\ GO:0043691 \\	cell proliferation (GO:0008283);cholesterol homeostasis (GO:0042632);high-density lipoprotein particle remodeling (GO:0034375);lipid catabolic process (GO:0016042);phospholipid homeostasis (GO:0055091);positive regulation of cholesterol transport (GO:0032376);positive regulation of high-density lipoprotein particle clearance (GO:0010983);regulation of lipoprotein metabolic process (GO:0050746);re…	heparin binding (GO:0008201);lipoprotein lipase activity (GO:0004465);phosphatidylcholine 1-acylhydrolase activity (GO:0008970);	cell surface (GO:0009986);early endosome (GO:0005769);extracellular space (GO:0005615);Golgi apparatus (GO:0005794);	Complete proteome;Disulfide bond;Glycoprotein;Heparin-binding;Hydrolase;Lipid degradation;Lipid metabolism;Reference proteome;Secreted;Signal.;
isotig07033	33.2965	213.128	73.0133	209.065	33.0141	344.682	59.6095	371.217	23.6988	239.451	20.2276	220.939	1841.34	5.41594	200.966	15.7881	230.209	6.57568	194.816	19.5391	267.702	8.28783	250.989	8.47917	282.637	1491.4	349.937	1040	gi|930655536|gb|KPI97864.1|	TBC1 domain family member 30 [Papilio xuthus]	1.62288e-89	280	A0A0L7LKL2	58.82	7e-77	A0A0L7LKL2_9NEOP	TBC1 domain family member 30 {ECO:0000313|EMBL:KOB75982.1}	No_KEGG	No_GOcodes	No_GOBP	No_GOMF	No_GOCC	Complete proteome {ECO:0000313|Proteomes:UP000037510};Reference proteome {ECO:0000313|Proteomes:UP000037510}.;
isotig07976	148.296	290.163	229.438	184.693	48.0204	217.98	175.585	162.68	88.2421	234.157	196.667	162.325	2138.25	78.1919	116.158	53.1794	207.346	86.9777	197.042	58.5302	198.412	112.888	162.345	72.7437	147.819	1491.63	646.613	900	gi|512893636|ref|XP_004923230.1|	PREDICTED: sorting nexin-13-like isoform X1 [Bombyx mori]	1.6218e-156	300	Q9Y5W8	25.48	1e-12	SNX13_HUMAN	Sorting nexin-13	hsa:23161	GO:0005769 \\ GO:0031901 \\ GO:0035091 \\ GO:0032266 \\ GO:0006886 \\ GO:0009968 \\ GO:0043547 \\	intracellular protein transport (GO:0006886);negative regulation of signal transduction (GO:0009968);positive regulation of GTPase activity (GO:0043547);	phosphatidylinositol binding (GO:0035091);phosphatidylinositol-3-phosphate binding (GO:0032266);	early endosome (GO:0005769);early endosome membrane (GO:0031901);	Alternative splicing;Complete proteome;Endosome;Lipid-binding;Membrane;Polymorphism;Protein transport;Reference proteome;Signal transduction inhibitor;Transport.;
isotig07014	3.63845	271.128	13.0272	259.343	20.0086	297.403	3.52449	235.704	5.87456	282.005	3.43634	203.14	1598.23	2.68971	252.311	1.29121	232.787	1.81719	215.83	5.45384	249.302	2.43963	269.913	2.81137	259.986	1496.63	101.603	1050	No_sig_nr_hit	No_sig_nr_hit	No_sig_nr_hit	No_sig_nr_hit	No_Uniprotmatch	No_%_identity	No_evalue	No_ID	No_Description	No_KEGG	No_GOcode	No_GOBP	No_GOMF	No_GOCC	No_keywords
isotig11871	33.2959	223.156	25.9714	218.064	18.0078	183.604	23.1793	226.119	17.7556	210.71	29.2732	179.055	1388.19	28.1504	214.397	127.944	208.707	12.904	146.122	59.6085	211.239	24.1747	204.177	28.3223	236.249	1502	-113.804	448	No_sig_nr_hit	No_sig_nr_hit	No_sig_nr_hit	No_sig_nr_hit	No_Uniprotmatch	No_%_identity	No_evalue	No_ID	No_Description	No_KEGG	No_GOcode	No_GOBP	No_GOMF	No_GOCC	No_keywords
isotig09679	170.787	150.691	229.396	115.002	53.0225	177.2	410.412	104.51	52.5719	108.587	301.594	121.487	1995.26	47.2632	117.236	26.6427	131.011	168.806	171.597	81.2718	133.01	195.732	162.344	150.245	117.632	1502.79	492.471	700	gi|913322574|ref|XP_013192512.1|	PREDICTED: uncharacterized protein LOC106136493 [Amyelois transitella]	9.03901e-103	234	Q14676	33.33	1e-06	MDC1_HUMAN	Mediator of DNA damage checkpoint protein 1	hsa:9656	GO:0005694 \\ GO:0005925 \\ GO:0005654 \\ GO:0005634 \\ GO:0070975 \\ GO:0008022 \\ GO:0006303 \\ GO:0031573 \\ GO:0016925 \\	double-strand break repair via nonhomologous end joining (GO:0006303);intra-S DNA damage checkpoint (GO:0031573);protein sumoylation (GO:0016925);	FHA domain binding (GO:0070975);protein C-terminus binding (GO:0008022);	chromosome (GO:0005694);focal adhesion (GO:0005925);nucleoplasm (GO:0005654);nucleus (GO:0005634);	3D-structure;Acetylation;Alternative splicing;Cell cycle;Chromosome;Complete proteome;DNA damage;DNA repair;Isopeptide bond;Nucleus;Phosphoprotein;Polymorphism;Reference proteome;Repeat;Ubl conjugation.;
isotig10312	80.7071	200.861	94.1758	154.932	46.0196	169.661	130.389	159.918	43.2314	213.917	87.3671	166.501	1547.68	72.7345	154.092	62.8203	137.451	71.2101	149.452	74.7702	176.88	120.403	190.232	57.6188	235.195	1502.86	44.8222	691	gi|913305495|ref|XP_013183135.1|	PREDICTED: uncharacterized protein LOC106129187 [Amyelois transitella]	5.08251e-105	234	A0A0L7L9S6	82.28	5e-101	A0A0L7L9S6_9NEOP	Expanded {ECO:0000313|EMBL:KOB72248.1}	No_KEGG	GO:0005856 \\	No_GOBP	No_GOMF	cytoskeleton (GO:0005856);	Complete proteome {ECO:0000313|Proteomes:UP000037510};Reference proteome {ECO:0000313|Proteomes:UP000037510}.;
isotig09600	112.74	297.985	156.54	379.497	41.0175	259.872	189.38	326.556	68.701	359.745	130.644	338.237	2660.92	23.603	207.658	18.2019	195.904	60.1958	222.472	22.7889	179.409	71.8645	237.044	51.0034	214.698	1504.84	1156.07	700	gi|913307378|ref|XP_013184171.1|	PREDICTED: phosphatidylinositol 4-kinase alpha [Amyelois transitella]	4.12494e-141	233	P42356	44.30	2e-40	PI4KA_HUMAN	Phosphatidylinositol 4-kinase alpha	hsa:5297	GO:0005737 \\ GO:0005829 \\ GO:0070062 \\ GO:0005925 \\ GO:0030660 \\ GO:0016020 \\ GO:0005886 \\ GO:0004430 \\ GO:0005524 \\ GO:0006661 \\ GO:0046854 \\ GO:0048015 \\ GO:0007165 \\	phosphatidylinositol biosynthetic process (GO:0006661);phosphatidylinositol phosphorylation (GO:0046854);phosphatidylinositol-mediated signaling (GO:0048015);signal transduction (GO:0007165);	1-phosphatidylinositol 4-kinase activity (GO:0004430);ATP binding (GO:0005524);	cytoplasm (GO:0005737);cytosol (GO:0005829);extracellular exosome (GO:0070062);focal adhesion (GO:0005925);Golgi-associated vesicle membrane (GO:0030660);membrane (GO:0016020);plasma membrane (GO:0005886);	Alternative splicing;ATP-binding;Cell membrane;Complete proteome;Cytoplasm;Disease mutation;Kinase;Membrane;Nucleotide-binding;Phosphoprotein;Polymorphism;Reference proteome;Transferase.;
isotig06380	13.1338	266.695	29.5016	329.024	3.00145	184.697	147.15	224.886	9.26761	247.946	6.53491	176.961	1638.8	4.50715	206.553	4.91937	256.909	1.81697	185.964	2.20163	294.393	4.94536	248.001	8.47917	286.95	1505.64	133.159	1200	No_sig_nr_hit	No_sig_nr_hit	No_sig_nr_hit	No_sig_nr_hit	No_Uniprotmatch	No_%_identity	No_evalue	No_ID	No_Description	No_KEGG	No_GOcode	No_GOBP	No_GOMF	No_GOCC	No_keywords
isotig07145	141.119	102.703	136.481	100.771	63.0267	100.967	299.643	113.951	82.3093	104.326	186.238	137.187	1568.72	89.1543	84.8576	54.3376	21.7656	211.307	121.807	166.816	84.7691	263.523	91.6284	183.324	132.736	1506.03	62.6954	1000	gi|914568636|gb|KOB72519.1|	Zinc finger and BTB domain-containing protein 17 [Operophtera brumata]	8.34085e-24	273	A0A0L7LAU1	36.63	5e-24	A0A0L7LAU1_9NEOP	Zinc finger and BTB domain-containing protein 17 {ECO:0000313|EMBL:KOB72519.1}	No_KEGG	GO:0046872 \\	No_GOBP	metal ion binding (GO:0046872);	No_GOCC	Complete proteome {ECO:0000313|Proteomes:UP000037510};Reference proteome {ECO:0000313|Proteomes:UP000037510}.;
isotig11678	33.292	171.819	38.9049	148.397	47.02	178.249	29.008	257.295	65.3147	212.86	55.1676	217.804	1455.13	90.0186	168.616	45.947	181.961	53.8901	162.724	49.8641	190.236	45.0882	245.012	62.345	211.461	1507.16	-52.0324	500	No_sig_nr_hit	No_sig_nr_hit	No_sig_nr_hit	No_sig_nr_hit	No_Uniprotmatch	No_%_identity	No_evalue	No_ID	No_Description	No_KEGG	No_GOcode	No_GOBP	No_GOMF	No_GOCC	No_keywords
isotig08659	6.01521	177.403	8.31946	221.835	0.000161209	110.61	62.5658	219.268	5.02445	172.382	15.8661	136.118	1135.41	4.50687	177.524	2.50183	241.61	3.40401	233.555	0.0319447	310.178	4.10987	249.993	1.86697	278.319	1507.6	-372.192	800	gi|514853082|gb|AGO62011.1|	cytochrome P450 CYP341A11, partial [Spodoptera frugiperda]	1.43303e-111	177	P29981	43.68	3e-39	CP4C1_BLADI	Cytochrome P450 4C1	No_KEGG	GO:0005789 \\ GO:0070330 \\ GO:0020037 \\ GO:0005506 \\	No_GOBP	aromatase activity (GO:0070330);heme binding (GO:0020037);iron ion binding (GO:0005506);	endoplasmic reticulum membrane (GO:0005789);	Endoplasmic reticulum;Heme;Iron;Membrane;Metal-binding;Microsome;Monooxygenase;Oxidoreductase.;
isotig11183	123.364	141.749	170.583	100.788	80.0339	150.346	198.955	127.476	74.6591	127.738	193.059	157.082	1645.83	75.4643	145.166	84.5159	123.477	112.167	192.619	71.5258	178.718	137.159	159.357	85.0302	144.587	1509.79	136.047	600	gi|913327606|ref|XP_013195265.1|	PREDICTED: uncharacterized protein LOC106138611 [Amyelois transitella]	3.27977e-97	204	A0A0N1I8K3	76.47	3e-93	A0A0N1I8K3_PAPMA	Uncharacterized protein {ECO:0000313|EMBL:KPJ15422.1}	No_KEGG	GO:0008270 \\	No_GOBP	zinc ion binding (GO:0008270);	No_GOCC	No_keywords
isotig03533	175.495	119.443	130.621	122.71	84.0356	190.061	167.589	96.3446	100.992	188.393	164.858	137.192	1677.73	106.411	121.723	71.2504	92.9648	118.431	182.651	75.8551	131.763	116.218	183.26	89.7533	221.175	1511.46	166.278	400	gi|913335136|ref|XP_013199316.1|	PREDICTED: protein cramped [Amyelois transitella]	3.83188e-33	125	A0A0N0PBK7	63.43	7e-32	A0A0N0PBK7_PAPMA	Protein cramped {ECO:0000313|EMBL:KPJ11054.1}	No_KEGG	GO:0005634 \\ GO:0003677 \\	No_GOBP	DNA binding (GO:0003677);	nucleus (GO:0005634);	Coiled coil {ECO:0000256|SAM:Coils};Nucleus {ECO:0000256|SAAS:SAAS00501360}.;
isotig11997	20.2524	255.496	21.2653	201.31	15.0065	202.929	50.8802	207.223	8.41855	140.486	35.5256	206.263	1365.06	33.608	285.814	23.0289	207.419	79.1451	319.901	31.4549	270.03	29.2048	183.266	18.8734	33.48	1515.22	-150.168	396	gi|914568752|gb|KOB72598.1|	Retrovirus-related Pol polyprotein, partial [Operophtera brumata]	1.02205e-66	131	A0A0L7LAU0	77.10	7e-67	A0A0L7LAU0_9NEOP	Retrovirus-related Pol polyprotein {ECO:0000313|EMBL:KOB72598.1}	No_KEGG	GO:0003676 \\ GO:0008270 \\	No_GOBP	nucleic acid binding (GO:0003676);zinc ion binding (GO:0008270);	No_GOCC	Complete proteome {ECO:0000313|Proteomes:UP000037510};Metal-binding {ECO:0000256|RuleBase:RU000338};Reference proteome {ECO:0000313|Proteomes:UP000037510};Zinc {ECO:0000256|RuleBase:RU000338};Zinc-finger {ECO:0000256|RuleBase:RU000338}.;
isotig10756	183.747	74.8149	101.215	96.8955	328.138	68.7614	162.43	120.747	257.373	43.6706	155.874	55.5228	1649.19	189.21	73.7509	182.15	45.9521	181.321	67.5758	175.465	74.6357	180.693	69.7168	164.431	113.31	1518.21	130.977	600	gi|751223518|ref|XP_011165048.1|	PREDICTED: uncharacterized protein LOC105199589 [Solenopsis invicta]	1.09346e-43	83	V5I7B4	60.24	2e-40	V5I7B4_ANOGL	Uncharacterized protein {ECO:0000313|EMBL:JAB61736.1}	No_KEGG	No_GOcodes	No_GOBP	No_GOMF	No_GOCC	No_keywords
isotig03565	145.865	133.937	114.155	112.382	128.054	167.521	58.1648	196.472	134.146	149.013	101.138	109.966	1550.81	146.428	170.864	123.116	114.629	127.851	89.7067	140.818	129.87	152.244	125.493	120.953	76.6345	1518.61	32.2056	345	No_sig_nr_hit	No_sig_nr_hit	No_sig_nr_hit	No_sig_nr_hit	No_Uniprotmatch	No_%_identity	No_evalue	No_ID	No_Description	No_KEGG	No_GOcode	No_GOBP	No_GOMF	No_GOCC	No_keywords
isotig06083	118.682	701.952	154.209	526.742	231.098	1083.51	281.828	813.281	205.413	755.681	140.863	378.05	5391.31	32.7002	87.1355	127.89	166.659	38.1335	175.984	30.37	168.049	237.568	228.079	33.9919	194.22	1520.78	3870.53	1242	gi|910312939|ref|XP_013172204.1|	PREDICTED: uncharacterized protein K02A2.6-like [Papilio xuthus]	8.83751e-174	412	Q09575	34.55	5e-61	YRD6_CAEEL	Uncharacterized protein K02A2.6	No_KEGG	GO:0003676 \\ GO:0008270 \\ GO:0015074 \\	DNA integration (GO:0015074);	nucleic acid binding (GO:0003676);zinc ion binding (GO:0008270);	No_GOCC	Complete proteome;Metal-binding;Reference proteome;Zinc;Zinc-finger.;
isotig09026	64.1044	69.2347	163.486	129.099	16.007	83.7837	293.922	74.6719	24.5494	128.782	98.4387	127.752	1273.83	20.8749	125.059	4.92111	205.955	90.1103	191.501	36.8696	188.281	131.276	267.919	59.5083	200.688	1522.96	-249.134	800	gi|913308722|ref|XP_013184912.1|	PREDICTED: alpha-mannosidase 2 [Amyelois transitella]	2.20378e-133	254	P28494	48.94	8e-52	MA2A1_RAT	Alpha-mannosidase 2	rno:25478	GO:0005801 \\ GO:0070062 \\ GO:0000139 \\ GO:0016021 \\ GO:0030246 \\ GO:0016799 \\ GO:0004572 \\ GO:0008270 \\ GO:0001701 \\ GO:0001889 \\ GO:0048286 \\ GO:0006013 \\ GO:0007005 \\ GO:0006491 \\ GO:0050769 \\ GO:0007585 \\ GO:0060042 \\ GO:0007033 \\	in utero embryonic development (GO:0001701);liver development (GO:0001889);lung alveolus development (GO:0048286);mannose metabolic process (GO:0006013);mitochondrion organization (GO:0007005);N-glycan processing (GO:0006491);positive regulation of neurogenesis (GO:0050769);respiratory gaseous exchange (GO:0007585);retina morphogenesis in camera-type eye (GO:0060042);vacuole organization (GO:0007…	carbohydrate binding (GO:0030246);hydrolase activity, hydrolyzing N-glycosyl compounds (GO:0016799);mannosyl-oligosaccharide 1,3-1,6-alpha-mannosidase activity (GO:0004572);zinc ion binding (GO:0008270);	cis-Golgi network (GO:0005801);extracellular exosome (GO:0070062);Golgi membrane (GO:0000139);integral component of membrane (GO:0016021);	Coiled coil;Complete proteome;Direct protein sequencing;Disulfide bond;Glycoprotein;Glycosidase;Golgi apparatus;Hydrolase;Membrane;Metal-binding;Phosphoprotein;Reference proteome;Signal-anchor;Transmembrane;Transmembrane helix;Zinc.;
isotig11908	24.996	219.867	37.7377	477.391	9.00399	166.457	29.7353	437.352	22.8498	202.209	21.4741	239.78	1888.85	19.9648	225.513	18.2019	185.744	30.2618	185.959	35.786	216.905	34.2117	263.936	18.8726	292.357	1527.71	361.14	428	No_sig_nr_hit	No_sig_nr_hit	No_sig_nr_hit	No_sig_nr_hit	No_Uniprotmatch	No_%_identity	No_evalue	No_ID	No_Description	No_KEGG	No_GOcode	No_GOBP	No_GOMF	No_GOCC	No_keywords
isotig11354	58.1883	232.08	15.3815	201.317	7.00314	268.425	20.9934	274.944	16.9068	261.788	13.3763	192.67	1563.07	19.9649	192.069	92.9777	248.089	42.8803	152.787	98.5978	265.072	4.94396	178.282	4.70001	229.756	1530.12	32.9546	585	gi|913317387|ref|XP_013189678.1|	PREDICTED: brefeldin A-inhibited guanine nucleotide-exchange protein 3 [Amyelois transitella]	2.81364e-37	136	A0A0L7LRN3	54.62	2e-35	A0A0L7LRN3_9NEOP	Brefeldin A-inhibited guanine nucleotide-exchange protein 3 {ECO:0000313|EMBL:KOB77851.1}	No_KEGG	GO:0005086 \\ GO:0032012 \\	regulation of ARF protein signal transduction (GO:0032012);	ARF guanyl-nucleotide exchange factor activity (GO:0005086);	No_GOCC	Complete proteome {ECO:0000313|Proteomes:UP000037510};Reference proteome {ECO:0000313|Proteomes:UP000037510}.;
isotig10317	23.8093	287.933	44.7971	503.261	20.0086	309.266	45.7629	536.431	8.4199	268.18	42.3722	201.05	2291.29	19.9649	132.885	23.0279	230.153	14.4793	332.047	11.955	255.495	39.2329	252.981	15.0928	203.901	1531.22	760.075	689	gi|469647763|gb|AGH68757.1|	ryanodine receptor [Ostrinia furnacalis]	1.10169e-109	158	Q24498	82.32	1e-88	RYR_DROME	Ryanodine receptor	dme:Dmel_CG10844	GO:0005789 \\ GO:0016021 \\ GO:0005875 \\ GO:0033017 \\ GO:0005219 \\ GO:0006816 \\ GO:0060047 \\ GO:0007275 \\ GO:0006936 \\ GO:0035206 \\ GO:0072347 \\	calcium ion transport (GO:0006816);heart contraction (GO:0060047);multicellular organism development (GO:0007275);muscle contraction (GO:0006936);regulation of hemocyte proliferation (GO:0035206);response to anesthetic (GO:0072347);	ryanodine-sensitive calcium-release channel activity (GO:0005219);	endoplasmic reticulum membrane (GO:0005789);integral component of membrane (GO:0016021);microtubule associated complex (GO:0005875);sarcoplasmic reticulum membrane (GO:0033017);	Alternative splicing;Calcium;Calcium channel;Calcium transport;Complete proteome;Developmental protein;Ion channel;Ion transport;Ligand-gated ion channel;Membrane;Phosphoprotein;Receptor;Reference proteome;Repeat;Sarcoplasmic reticulum;Transmembrane;Transmembrane helix;Transport.;
isotig08490	19.0664	157.357	38.9103	286.357	29.0124	260.914	52.3297	242.493	11.8154	328.857	24.2791	301.572	1752.96	19.9665	102.715	16.9932	138.564	8.15588	259.009	21.7056	280.302	33.3747	203.18	27.3771	421.799	1533.14	219.822	818	No_sig_nr_hit	No_sig_nr_hit	No_sig_nr_hit	No_sig_nr_hit	No_Uniprotmatch	No_%_identity	No_evalue	No_ID	No_Description	No_KEGG	No_GOcode	No_GOBP	No_GOMF	No_GOCC	No_keywords
isotig05957	15.5071	268.916	35.3837	282.59	44.0188	289.926	22.4515	411.787	32.1891	323.538	40.7994	277.493	2044.6	10.8708	214.363	2.50139	240.389	27.1086	193.706	9.78859	246.753	10.7957	326.684	12.2584	238.428	1533.65	510.952	1300	No_sig_nr_hit	No_sig_nr_hit	No_sig_nr_hit	No_sig_nr_hit	No_Uniprotmatch	No_%_identity	No_evalue	No_ID	No_Description	No_KEGG	No_GOcode	No_GOBP	No_GOMF	No_GOCC	No_keywords
isotig05698	28.5542	389.436	23.6179	351.049	36.0154	411.238	15.1698	321.121	62.7573	375.702	72.2922	338.234	2425.19	54.5346	188.69	79.6991	124.757	34.9851	153.864	34.7022	200.444	39.2302	264.931	41.5521	318.253	1535.64	889.542	1360	No_sig_nr_hit	No_sig_nr_hit	No_sig_nr_hit	No_sig_nr_hit	No_Uniprotmatch	No_%_identity	No_evalue	No_ID	No_Description	No_KEGG	No_GOcode	No_GOBP	No_GOMF	No_GOCC	No_keywords
isotig11715	188.478	77.0446	128.242	51.7681	181.076	76.2662	109.263	55.7147	157.991	48.9877	105.964	62.8476	1243.64	173.725	105.013	219.547	70.1259	178.193	53.1892	199.285	80.3442	179.884	64.737	186.183	25.9347	1536.16	-292.518	500	No_sig_nr_hit	No_sig_nr_hit	No_sig_nr_hit	No_sig_nr_hit	No_Uniprotmatch	No_%_identity	No_evalue	No_ID	No_Description	No_KEGG	No_GOcode	No_GOBP	No_GOMF	No_GOCC	No_keywords
isotig09971	174.359	177.474	195.323	209.176	109.046	186.863	274.002	177.624	72.1061	203.293	197.035	152.899	2129.2	99.1186	134.02	94.1703	154.002	94.8476	149.465	137.577	158.411	125.442	100.593	132.293	156.449	1536.39	592.813	700	No_sig_nr_hit	No_sig_nr_hit	No_sig_nr_hit	No_sig_nr_hit	No_Uniprotmatch	No_%_identity	No_evalue	No_ID	No_Description	No_KEGG	No_GOcode	No_GOBP	No_GOMF	No_GOCC	No_keywords
isotig10432	181.489	322.522	203.574	187.282	107.045	240.548	243.342	234.51	72.9559	209.677	163.27	172.791	2339	63.6334	164.142	55.5902	166.688	90.1186	169.378	75.856	188.901	100.321	196.208	82.1933	185.576	1538.61	800.399	655	gi|909580085|ref|XP_013145966.1|	PREDICTED: ubiquitin-protein ligase E3B [Papilio polytes]	2.87761e-06	26	H9JAS6	100.00	3e-06	H9JAS6_BOMMO	Uncharacterized protein {ECO:0000313|EnsemblMetazoa:BGIBMGA006621-TA}	bmor:101743894	GO:0016874 \\ GO:0004842 \\	No_GOBP	ligase activity (GO:0016874);ubiquitin-protein transferase activity (GO:0004842);	No_GOCC	Complete proteome {ECO:0000313|Proteomes:UP000005204};Ligase {ECO:0000256|SAAS:SAAS00593615};Reference proteome {ECO:0000313|Proteomes:UP000005204};Ubl conjugation pathway {ECO:0000256|SAAS:SAAS00593691}.;
isotig08017	97.329	325.879	177.71	361.445	53.0226	322.15	230.192	314.424	62.7556	405.515	225.205	318.35	2893.98	74.5686	106.079	38.697	99.2696	94.8147	180.43	96.426	107.016	113.694	245.011	89.7503	293.459	1539.22	1354.76	900	gi|913308819|ref|XP_013184965.1|	PREDICTED: Y+L amino acid transporter 2-like [Amyelois transitella]	9.47819e-134	257	Q8BGK6	46.74	6e-73	YLAT2_MOUSE	Y+L amino acid transporter 2	mmu:330836	GO:0016323 \\ GO:0005887 \\ GO:0015297 \\ GO:0015179 \\	No_GOBP	antiporter activity (GO:0015297);L-amino acid transmembrane transporter activity (GO:0015179);	basolateral plasma membrane (GO:0016323);integral component of plasma membrane (GO:0005887);	Alternative splicing;Amino-acid transport;Antiport;Cell membrane;Complete proteome;Disulfide bond;Membrane;Phosphoprotein;Reference proteome;Transmembrane;Transmembrane helix;Transport.;
isotig10449	86.6488	273.405	98.898	255.585	32.0137	254.498	158.036	311.63	26.2458	297.998	97.3028	235.613	2127.87	25.4232	177.495	18.2015	142.482	68.0886	226.919	41.2025	221.258	94.4564	222.104	70.8501	233.04	1541.52	586.353	646	gi|913335017|ref|XP_013199252.1|	PREDICTED: uncharacterized protein LOC106142151 [Amyelois transitella]	6.38675e-78	174	A0A0L7L9Q1	79.07	1e-64	A0A0L7L9Q1_9NEOP	Uncharacterized protein {ECO:0000313|EMBL:KOB72115.1}	No_KEGG	No_GOcodes	No_GOBP	No_GOMF	No_GOCC	Complete proteome {ECO:0000313|Proteomes:UP000037510};Reference proteome {ECO:0000313|Proteomes:UP000037510}.;
isotig11880	6.01447	197.496	29.5001	237.362	7.00314	256.61	36.2955	232.976	0	235.173	13.3742	171.724	1423.53	5.41642	299.199	8.54299	221.388	0.219965	181.521	7.62162	239.204	9.95977	251.984	10.3688	308.528	1543.95	-120.424	445	gi|943973808|ref|XP_014368257.1|	PREDICTED: major facilitator superfamily domain-containing protein 12-like [Papilio machaon]	1.55778e-33	98	Q3U481	46.27	7e-08	MFS12_MOUSE	Major facilitator superfamily domain-containing protein 12	mmu:73822	GO:0016021 \\ GO:0005765 \\ GO:0006810 \\	transport (GO:0006810);	No_GOMF	integral component of membrane (GO:0016021);lysosomal membrane (GO:0005765);	Complete proteome;Membrane;Reference proteome;Transmembrane;Transmembrane helix;Transport.;
isotig07635	1.26175	255.507	1.24855	269.635	1.00059	277.019	2.07173	322.32	10.1174	283.086	3.12939	273.293	1699.69	0.872813	223.287	3.71072	235.302	0.220679	193.715	3.28573	312.775	9.95968	265.928	1.86703	293.427	1544.35	155.339	941	No_sig_nr_hit	No_sig_nr_hit	No_sig_nr_hit	No_sig_nr_hit	No_Uniprotmatch	No_%_identity	No_evalue	No_ID	No_Description	No_KEGG	No_GOcode	No_GOBP	No_GOMF	No_GOCC	No_keywords
isotig09864	173.12	70.3586	225.82	63.3876	64.0272	89.1601	390.797	100.431	40.683	109.647	248.827	123.578	1699.84	71.8645	65.8864	41.0806	42.0771	215.998	161.639	98.5979	86.0428	301.999	108.56	177.648	173.731	1545.13	154.712	700	gi|827561401|ref|XP_012551503.1|	PREDICTED: nuclear pore complex protein Nup153-like [Bombyx mori]	2.53961e-34	239	A0A0L7LIZ8	50.00	6e-34	A0A0L7LIZ8_9NEOP	Uncharacterized protein {ECO:0000313|EMBL:KOB75422.1}	No_KEGG	No_GOcodes	No_GOBP	No_GOMF	No_GOCC	Complete proteome {ECO:0000313|Proteomes:UP000037510};Reference proteome {ECO:0000313|Proteomes:UP000037510}.;
isotig10592	49.891	174.084	44.7902	224.5	23.0099	282.397	103.361	253.375	24.5478	237.335	105.778	203.149	1726.22	19.9663	141.755	19.4056	105.586	60.2242	302.177	31.4548	231.997	64.3301	214.136	46.2775	308.54	1545.85	180.371	613	gi|913310973|ref|XP_013186146.1|	PREDICTED: histone-lysine N-methyltransferase trithorax [Amyelois transitella]	3.31824e-102	204	G6DQH1	88.73	1e-98	G6DQH1_DANPL	Mixed-lineage leukemia protein, mll {ECO:0000313|EMBL:EHJ64265.1}	No_KEGG	GO:0005634 \\ GO:0008168 \\ GO:0043565 \\ GO:0003700 \\ GO:0008270 \\	No_GOBP	methyltransferase activity (GO:0008168);sequence-specific DNA binding (GO:0043565);transcription factor activity, sequence-specific DNA binding (GO:0003700);zinc ion binding (GO:0008270);	nucleus (GO:0005634);	Coiled coil {ECO:0000256|SAM:Coils};Complete proteome {ECO:0000313|Proteomes:UP000007151};Metal-binding {ECO:0000256|SAAS:SAAS00592111};Methyltransferase {ECO:0000256|RuleBase:RU004541,;ECO:0000256|SAAS:SAAS00590675};Nucleus {ECO:0000256|SAAS:SAAS00574642};Reference proteome {ECO:0000313|Proteomes:UP000007151};S-adenosyl-L-methionine {ECO:0000256|SAAS:SAAS00591079};Transferase {ECO:0000256|RuleBa…
isotig09542	199.244	87.1036	323.469	135.654	49.0209	185.796	481.093	137.028	22.8497	137.316	244.031	169.647	2172.25	46.3534	136.197	25.4367	110.696	156.249	158.324	108.345	164.098	201.588	144.416	139.847	154.306	1545.86	626.397	705	gi|913301956|ref|XP_013200215.1|	PREDICTED: disintegrin and metalloproteinase domain-containing protein 10 [Amyelois transitella]	1.19245e-24	61	Q10741	38.16	7e-10	ADA10_BOVIN	Disintegrin and metalloproteinase domain-containing protein 10	bta:282132	GO:0009986 \\ GO:0005737 \\ GO:0070062 \\ GO:0005925 \\ GO:0005794 \\ GO:0000139 \\ GO:0005798 \\ GO:0016021 \\ GO:0005634 \\ GO:0097038 \\ GO:0014069 \\ GO:0097197 \\ GO:0004175 \\ GO:0004222 \\ GO:0008237 \\ GO:0042803 \\ GO:0019901 \\ GO:0008270 \\ GO:0051089 \\ GO:0001701 \\ GO:0006509 \\ GO:0042117 \\ GO:0007162 \\ GO:0007219 \\ GO:0051088 \\ GO:0030307 \\ GO:0008284 \\ GO:0010820 \\ GO:0006…	constitutive protein ectodomain proteolysis (GO:0051089);in utero embryonic development (GO:0001701);membrane protein ectodomain proteolysis (GO:0006509);monocyte activation (GO:0042117);negative regulation of cell adhesion (GO:0007162);Notch signaling pathway (GO:0007219);PMA-inducible membrane protein ectodomain proteolysis (GO:0051088);positive regulation of cell growth (GO:0030307);positive r…	endopeptidase activity (GO:0004175);metalloendopeptidase activity (GO:0004222);metallopeptidase activity (GO:0008237);protein homodimerization activity (GO:0042803);protein kinase binding (GO:0019901);zinc ion binding (GO:0008270);	cell surface (GO:0009986);cytoplasm (GO:0005737);extracellular exosome (GO:0070062);focal adhesion (GO:0005925);Golgi apparatus (GO:0005794);Golgi membrane (GO:0000139);Golgi-associated vesicle (GO:0005798);integral component of membrane (GO:0016021);nucleus (GO:0005634);perinuclear endoplasmic reticulum (GO:0097038);postsynaptic density (GO:0014069);tetraspanin-enriched microdomain (GO:0097197);	3D-structure;Cell membrane;Cleavage on pair of basic residues;Complete proteome;Direct protein sequencing;Disulfide bond;Glycoprotein;Golgi apparatus;Hydrolase;Membrane;Metal-binding;Metalloprotease;Notch signaling pathway;Phosphoprotein;Protease;Reference proteome;SH3-binding;Signal;Transmembrane;Transmembrane helix;Zinc;Zymogen.;
isotig06330	116.307	301.362	163.614	712.471	86.0365	525.08	190.068	283.335	46.6237	222.46	179.101	322.522	3148.98	27.2417	108.342	50.7657	245.427	57.018	219.117	44.4477	80.3832	45.0854	248.995	17.9279	401.313	1546.06	1602.92	1200	gi|220966833|gb|ACL97384.1|	Gag-Pol polyprotein [Medicago truncatula]	1.8552e-63	396	P10978	38.98	8e-55	POLX_TOBAC	Retrovirus-related Pol polyprotein from transposon TNT 1-94	No_KEGG	GO:0004190 \\ GO:0004519 \\ GO:0003676 \\ GO:0003964 \\ GO:0008270 \\ GO:0015074 \\	DNA integration (GO:0015074);	aspartic-type endopeptidase activity (GO:0004190);endonuclease activity (GO:0004519);nucleic acid binding (GO:0003676);RNA-directed DNA polymerase activity (GO:0003964);zinc ion binding (GO:0008270);	No_GOCC	Aspartyl protease;Endonuclease;Hydrolase;Metal-binding;Nuclease;Nucleotidyltransferase;Protease;RNA-directed DNA polymerase;Transferase;Transposable element;Zinc;Zinc-finger.;
isotig11957	117.433	152.897	102.4	130.428	88.0373	227.64	101.183	182.975	76.3576	203.285	115.788	165.458	1663.88	88.1972	136.256	84.5312	195.952	80.6519	171.578	75.853	144.486	83.5813	196.208	88.8094	201.755	1547.86	116.024	401	No_sig_nr_hit	No_sig_nr_hit	No_sig_nr_hit	No_sig_nr_hit	No_Uniprotmatch	No_%_identity	No_evalue	No_ID	No_Description	No_KEGG	No_GOcode	No_GOBP	No_GOMF	No_GOCC	No_keywords
isotig07536	61.7515	278.962	77.7248	210.415	45.0192	268.433	115.768	182.982	105.224	371.438	60.4428	250.28	2028.44	42.7046	163.051	74.8923	270.963	64.9305	176.016	76.9389	206.682	75.2222	164.337	78.416	154.286	1548.44	480	978	gi|909577312|ref|XP_013144469.1|	PREDICTED: uncharacterized protein LOC106107975 [Papilio polytes]	1.2909e-69	194	A0A0L7KJS6	67.01	9e-63	A0A0L7KJS6_9NEOP	Uncharacterized protein {ECO:0000313|EMBL:KOB63603.1}	No_KEGG	No_GOcodes	No_GOBP	No_GOMF	No_GOCC	Complete proteome {ECO:0000313|Proteomes:UP000037510};Reference proteome {ECO:0000313|Proteomes:UP000037510}.;
isotig08987	245.498	121.7	349.389	215.67	84.0356	202.985	637.006	191.242	106.07	254.39	295.894	198.978	2902.86	43.6225	148.472	33.8768	101.816	145.226	155.003	93.1845	182.514	127.093	135.452	93.5329	291.287	1551.08	1351.78	800	gi|914558690|gb|KOB66763.1|	ATP-binding cassette sub-family C member 4, partial [Operophtera brumata]	2.84185e-139	266	O15439	38.91	4e-46	MRP4_HUMAN	Multidrug resistance-associated protein 4	hsa:10257	GO:0016323 \\ GO:0016021 \\ GO:0016020 \\ GO:0005886 \\ GO:0031088 \\ GO:0016404 \\ GO:0043225 \\ GO:0005524 \\ GO:0015662 \\ GO:0042384 \\ GO:0002576 \\ GO:0032310 \\ GO:0055085 \\	cilium assembly (GO:0042384);platelet degranulation (GO:0002576);prostaglandin secretion (GO:0032310);transmembrane transport (GO:0055085);	15-hydroxyprostaglandin dehydrogenase (NAD+) activity (GO:0016404);anion transmembrane-transporting ATPase activity (GO:0043225);ATP binding (GO:0005524);ATPase activity, coupled to transmembrane movement of ions, phosphorylative mechanism (GO:0015662);	basolateral plasma membrane (GO:0016323);integral component of membrane (GO:0016021);membrane (GO:0016020);plasma membrane (GO:0005886);platelet dense granule membrane (GO:0031088);	Alternative splicing;ATP-binding;Complete proteome;Glycoprotein;Membrane;Nucleotide-binding;Phosphoprotein;Polymorphism;Reference proteome;Repeat;Transmembrane;Transmembrane helix;Transport.;
isotig07780	137.606	114.991	282.292	122.739	125.053	178.263	209.139	104.487	140.932	106.456	199.014	99.4986	1820.47	135.511	175.324	105.03	118.437	151.431	120.687	114.833	95.5869	155.573	139.437	126.619	119.783	1558.25	262.219	901	No_sig_nr_hit	No_sig_nr_hit	No_sig_nr_hit	No_sig_nr_hit	No_Uniprotmatch	No_%_identity	No_evalue	No_ID	No_Description	No_KEGG	No_GOcode	No_GOBP	No_GOMF	No_GOCC	No_keywords
isotig09774	238.357	157.395	216.49	161.458	274.115	103.119	201.81	120.751	261.566	94.7555	159.178	137.195	2126.19	119.137	69.2862	208.662	98.0856	186.06	95.2421	154.897	79.0739	207.476	75.6928	178.608	87.4249	1559.64	566.544	700	gi|913324917|ref|XP_013193805.1|	PREDICTED: zinc finger protein 454-like [Amyelois transitella]	1.58374e-133	232	Q96PQ6	26.76	2e-10	ZN317_HUMAN	Zinc finger protein 317	hsa:57693	GO:0005634 \\ GO:0003677 \\ GO:0046872 \\ GO:0003700 \\ GO:0006355 \\ GO:0006351 \\	regulation of transcription, DNA-templated (GO:0006355);transcription, DNA-templated (GO:0006351);	DNA binding (GO:0003677);metal ion binding (GO:0046872);transcription factor activity, sequence-specific DNA binding (GO:0003700);	nucleus (GO:0005634);	Alternative splicing;Complete proteome;DNA-binding;Metal-binding;Nucleus;Polymorphism;Reference proteome;Repeat;Transcription;Transcription regulation;Zinc;Zinc-finger.;
isotig10773	4.82679	220.921	5.96316	255.418	1.00059	214.705	7.15706	155.741	13.5108	181.971	17.4236	164.389	1243.03	27.2416	178.643	32.6784	195.893	1.81762	209.184	30.3706	208.669	81.0632	249.991	49.1124	295.606	1560.27	-317.244	600	gi|913307205|ref|XP_013184075.1|	PREDICTED: uncharacterized protein LOC106129922 [Amyelois transitella]	1.71651e-54	91	A0A0L7L8C8	72.53	3e-52	A0A0L7L8C8_9NEOP	Uncharacterized protein {ECO:0000313|EMBL:KOB71584.1}	No_KEGG	No_GOcodes	No_GOBP	No_GOMF	No_GOCC	Complete proteome {ECO:0000313|Proteomes:UP000037510};Reference proteome {ECO:0000313|Proteomes:UP000037510}.;
isotig11444	367.61	148.485	387.055	206.667	177.075	166.457	147.854	146.454	128.156	161.805	368.121	163.377	2569.12	87.2881	178.662	29.0614	199.756	55.4705	157.197	69.3565	196.565	149.702	208.16	90.6991	141.359	1563.28	1005.84	557	No_sig_nr_hit	No_sig_nr_hit	No_sig_nr_hit	No_sig_nr_hit	No_Uniprotmatch	No_%_identity	No_evalue	No_ID	No_Description	No_KEGG	No_GOcode	No_GOBP	No_GOMF	No_GOCC	No_keywords
isotig11448	231.172	62.55	195.269	59.5195	205.086	92.3775	182.899	82.8154	214.016	119.225	164.287	44.0053	1653.22	180.112	70.4013	158.044	71.3845	198.698	54.2977	225.28	83.5049	204.136	72.7048	204.134	46.4334	1569.13	84.0922	556	gi|914572407|gb|KOB75283.1|	putative CTCF-like protein, partial [Operophtera brumata]	1.6607e-27	59	Q8VIG1	50.91	5e-10	REST_MOUSE	RE1-silencing transcription factor	mmu:19712	GO:0000785 \\ GO:0005829 \\ GO:0005634 \\ GO:0017053 \\ GO:0003682 \\ GO:0001047 \\ GO:0001046 \\ GO:0003677 \\ GO:0046872 \\ GO:0015271 \\ GO:0003700 \\ GO:0008134 \\ GO:0044212 \\ GO:0001228 \\ GO:0001078 \\ GO:0060379 \\ GO:0035690 \\ GO:0071257 \\ GO:0071385 \\ GO:0002244 \\ GO:0070933 \\ GO:0043922 \\ GO:0032348 \\ GO:2000798 \\ GO:0045955 \\ GO:0008285 \\ GO:2000065 \\ GO:2000706 \\ GO:0010…	cardiac muscle cell myoblast differentiation (GO:0060379);cellular response to drug (GO:0035690);cellular response to electrical stimulus (GO:0071257);cellular response to glucocorticoid stimulus (GO:0071385);hematopoietic progenitor cell differentiation (GO:0002244);histone H4 deacetylation (GO:0070933);negative regulation by host of viral transcription (GO:0043922);negative regulation of aldost…	chromatin binding (GO:0003682);core promoter binding (GO:0001047);core promoter sequence-specific DNA binding (GO:0001046);DNA binding (GO:0003677);metal ion binding (GO:0046872);outward rectifier potassium channel activity (GO:0015271);transcription factor activity, sequence-specific DNA binding (GO:0003700);transcription factor binding (GO:0008134);transcription regulatory region DNA binding (G…	chromatin (GO:0000785);cytosol (GO:0005829);nucleus (GO:0005634);transcriptional repressor complex (GO:0017053);	Alternative splicing;Complete proteome;Metal-binding;Nucleus;Phosphoprotein;Reference proteome;Repeat;Repressor;Transcription;Transcription regulation;Zinc;Zinc-finger.;
isotig08534	204.002	92.6856	424.612	122.767	88.0373	88.092	615.248	128.911	90.7845	133.071	474.435	103.693	2566.34	60.9317	60.3174	43.4953	72.5413	176.661	87.4984	171.142	110.163	283.578	102.584	168.195	235.218	1572.32	994.014	810	gi|768429394|ref|XP_011555876.1|	PREDICTED: myosin-VIIa [Plutella xylostella]	3.37596e-157	269	Q29P71	82.16	3e-141	MYO7A_DROPS	Myosin-VIIa	dpo:Dpse_GA20466	GO:0005737 \\ GO:0016459 \\ GO:0030898 \\ GO:0005524 \\ GO:0003774 \\ GO:0032027 \\ GO:0030048 \\ GO:0048800 \\ GO:0008407 \\ GO:0035317 \\ GO:0007605 \\	actin filament-based movement (GO:0030048);antennal morphogenesis (GO:0048800);chaeta morphogenesis (GO:0008407);imaginal disc-derived wing hair organization (GO:0035317);sensory perception of sound (GO:0007605);	actin-dependent ATPase activity (GO:0030898);ATP binding (GO:0005524);motor activity (GO:0003774);myosin light chain binding (GO:0032027);	cytoplasm (GO:0005737);myosin complex (GO:0016459);	Actin-binding;ATP-binding;Coiled coil;Complete proteome;Cytoplasm;Motor protein;Myosin;Nucleotide-binding;Reference proteome;Repeat;SH3 domain.;
isotig10842	193.242	92.666	161.166	49.1943	120.051	70.9004	199.768	53.0123	117.187	48.9872	150.503	49.2371	1305.92	202.845	93.8497	178.567	90.4732	91.6439	101.872	160.296	87.3503	203.284	84.6567	171.044	106.841	1572.72	-266.809	600	gi|910351649|ref|XP_013179745.1|	PREDICTED: 5-methylcytosine rRNA methyltransferase NSUN4 [Papilio xuthus]	4.38451e-72	207	G6CME0	57.49	3e-70	G6CME0_DANPL	Uncharacterized protein {ECO:0000313|EMBL:EHJ77592.1}	No_KEGG	GO:0008168 \\	No_GOBP	methyltransferase activity (GO:0008168);	No_GOCC	Complete proteome {ECO:0000313|Proteomes:UP000007151};Reference proteome {ECO:0000313|Proteomes:UP000007151}.;
isotig05659	174.38	492.1	75.3839	184.707	171.072	487.52	104.781	502.784	109.453	844.034	262.163	540.361	3948.74	34.52	132.884	73.6631	161.568	101.184	137.305	110.514	291.659	46.7627	227.085	93.5369	165.08	1575.76	2372.98	1388	gi|914559526|gb|KOB67148.1|	Retrotransposable element, partial [Operophtera brumata]	1.36188e-118	310	A0A0L7KVB2	62.58	9e-119	A0A0L7KVB2_9NEOP	Retrotransposable element {ECO:0000313|EMBL:KOB67148.1}	No_KEGG	GO:0004190 \\ GO:0003676 \\ GO:0008270 \\ GO:0015074 \\	DNA integration (GO:0015074);	aspartic-type endopeptidase activity (GO:0004190);nucleic acid binding (GO:0003676);zinc ion binding (GO:0008270);	No_GOCC	Complete proteome {ECO:0000313|Proteomes:UP000037510};Reference proteome {ECO:0000313|Proteomes:UP000037510}.;
isotig10350	86.6395	161.837	175.302	171.721	22.0095	217.99	177.016	266.922	67.0041	218.206	310.631	210.494	2085.77	47.2559	186.458	25.4413	185.74	88.5517	222.489	44.4514	185.078	122.079	245.012	56.6738	167.245	1576.48	509.296	680	No_sig_nr_hit	No_sig_nr_hit	No_sig_nr_hit	No_sig_nr_hit	No_Uniprotmatch	No_%_identity	No_evalue	No_ID	No_Description	No_KEGG	No_GOcode	No_GOBP	No_GOMF	No_GOCC	No_keywords
isotig10468	59.3822	204.236	164.738	241.379	21.0091	223.351	166.823	215.465	28.7935	203.28	82.6719	207.332	1818.46	28.1504	192.076	12.1653	349.782	39.7181	188.172	21.7056	219.446	47.5996	240.033	33.0474	207.14	1579.03	239.425	644	gi|512900339|ref|XP_004924867.1|	PREDICTED: probable serine hydrolase [Bombyx mori]	4.36253e-68	160	O18391	46.15	6e-28	KRAK_DROME	Probable serine hydrolase	dme:Dmel_CG3943	GO:0052689 \\ GO:0016787 \\ GO:0017171 \\ GO:0007586 \\ GO:0007275 \\ GO:0009636 \\ GO:0019233 \\	digestion (GO:0007586);multicellular organism development (GO:0007275);response to toxic substance (GO:0009636);sensory perception of pain (GO:0019233);	carboxylic ester hydrolase activity (GO:0052689);hydrolase activity (GO:0016787);serine hydrolase activity (GO:0017171);	No_GOCC	Complete proteome;Detoxification;Developmental protein;Digestion;Hydrolase;Reference proteome;Serine esterase.;
isotig11705	167.229	111.644	234.094	136.924	59.0251	150.356	306.871	153.232	39.8325	173.495	225.25	139.285	1897.24	91.8462	122.845	60.4076	139.984	101.133	148.355	131.078	140.645	191.543	181.268	121.888	148.913	1579.91	317.332	500	gi|827538455|ref|XP_012551043.1|	PREDICTED: developmental protein eyes absent [Bombyx mori]	2.41866e-49	106	Q9Z191	69.09	2e-17	EYA4_MOUSE	Eyes absent homolog 4	No_KEGG	GO:0005737 \\ GO:0005634 \\ GO:0046872 \\ GO:0004725 \\ GO:0016568 \\ GO:0006281 \\ GO:0042474 \\ GO:0006355 \\ GO:0007605 \\ GO:0006351 \\	chromatin modification (GO:0016568);DNA repair (GO:0006281);middle ear morphogenesis (GO:0042474);regulation of transcription, DNA-templated (GO:0006355);sensory perception of sound (GO:0007605);transcription, DNA-templated (GO:0006351);	metal ion binding (GO:0046872);protein tyrosine phosphatase activity (GO:0004725);	cytoplasm (GO:0005737);nucleus (GO:0005634);	Acetylation;Activator;Chromatin regulator;Complete proteome;Cytoplasm;Developmental protein;DNA damage;DNA repair;Hydrolase;Magnesium;Metal-binding;Nucleus;Phosphoprotein;Protein phosphatase;Reference proteome;Transcription;Transcription regulation.;
isotig11006	226.482	108.299	247.034	96.945	152.064	110.635	303.931	138.352	109.503	81.9792	206.314	91.1203	1872.66	152.819	98.2989	100.185	84.0858	187.691	96.353	155.986	124.754	202.443	129.476	152.138	96.0558	1580.29	292.373	600	No_sig_nr_hit	No_sig_nr_hit	No_sig_nr_hit	No_sig_nr_hit	No_Uniprotmatch	No_%_identity	No_evalue	No_ID	No_Description	No_KEGG	No_GOcode	No_GOBP	No_GOMF	No_GOCC	No_keywords
[truncated: 9,280 more rows]

## Sheet: Table S4
Table S4. Sequencing characteristics of the RNA pools. Number of samples per pool, type of tissue (A: abdomen, HT: head-thorax), line ID of the HiSeq sequencing, number of raw reads, and percentage of read mapping on ECB-ref and ABB-ref
[truncated: 26 more rows]

## Sheet: Table S5
Table S5. Detailed information for DE genes homologous with virus (A) and retrovirus-like transposon sequences (B). Mean normalized read counts per experimental condition, species and tissue; nr, UniProt and GO annotations.
[truncated: 34 more rows]

[truncated: 7 more sheets: Table S6, Table S7, Table S8, Table S9, Table S10, Table S11, Table S12]
